# Supplementary material for: Dating stalagmites in mediterranean climates using annual trace element cycles
Source: Sci Rep. 2017 Apr 4;7:621. doi: 10.1038/s41598-017-00474-4 (PMC5428411; doi:10.1038/s41598-017-00474-4)
Supplement: Supplementary file 2 — Supplementary Dataset [file 41598_2017_474_MOESM2_ESM.xls]

## Sheet: Raw-yds2
dist_mm	P_Ca2lo	Mg_Ca2lo	Al_Ca2lo	Sr_Ca2lo	ba_Ca2lo	u_Ca2lo	zn_Ca2lo	cu_Ca2lo	Fe_Ca2lo	Pb_Ca2lo	Dist_mm	P_Ca3lo	Mg_Ca3lo	Al_Ca3lo	Sr_Ca3lo	ba_Ca3lo	u_Ca3lo	zn_Ca3lo	cu_Ca3lo	Fe_Ca3lo	Pb_Ca3lo	Dist_mm	P_Ca4lo	Mg_Ca4lo	Al_Ca4lo	Sr_Ca4lo	ba_Ca4lo	u_Ca4lo	zn_Ca4lo	cu_Ca4lo	Fe_Ca4lo	Pb_Ca4lo	* concs are in mmol/mol (molar ratio to CaCO3)
-0.016	0.0121439	4.8766	0.0223001	0.485202	0.00990559	6.51976e-05	0.00255363	0.000314054	0.0857422	2.45898e-05	0	0.0122463	5.57052	0.0259261	0.457262	0.0104887	4.82315e-05	0.00162584	1.14365e-05	0.103491	1.24188e-05	0	0.0236289	5.79186	0.0269725	0.436125	0.0103292	4.10499e-05	0.00497775	0.000102344	0.0769018	2.04489e-05
-0.00528571	0.00946059	4.55265	0.0198121	0.463796	0.00979052	4.80649e-05	0.00137142	-1.15239e-05	0.0955542	1.53774e-05	0.0106641	0.0116076	5.77972	0.0269592	0.452479	0.00998599	4.11722e-05	0.00119452	5.94411e-05	0.103661	2.69253e-06	0.0106465	0.0209061	5.43413	0.0239069	0.427538	0.00979811	3.85143e-05	0.00282308	0.000183342	0.0829201	1.65668e-05
0.00542857	0.010037	4.49088	0.024093	0.450355	0.0102964	4.95779e-05	0.0023745	0.000224703	0.131448	-5.25623e-07	0.0213282	0.0108626	5.97885	0.0249889	0.440282	0.00991828	4.5015e-05	0.00159795	0.000123869	0.0966343	2.69545e-06	0.021293	0.0187079	5.29201	0.0245041	0.426121	0.00983891	4.59226e-05	0.00259681	4.9431e-05	0.0867879	6.32573e-06
0.0161429	0.0109074	4.86574	0.0275938	0.423952	0.0106021	4.44744e-05	0.00390372	8.9474e-05	0.106154	-5.23776e-07	0.0319923	0.0117596	6.50579	0.0249487	0.440734	0.0101967	4.44692e-05	0.0025985	5.94165e-05	0.10781	-4.73109e-07	0.0319395	0.0164378	5.26653	0.0255704	0.427921	0.00983794	4.47453e-05	0.00158201	6.57629e-05	0.0550365	1.97278e-05
0.0268571	0.0104214	4.95133	0.0273638	0.436046	0.0109393	4.09814e-05	0.00288977	0.000123603	0.109608	-5.26426e-07	0.0426564	0.0142511	6.56437	0.0245675	0.438861	0.0100807	3.85241e-05	0.00120147	7.59e-05	0.0940599	1.22486e-05	0.042586	0.015416	5.64126	0.0264327	0.434181	0.0101985	4.40476e-05	0.00257699	-1.66152e-05	0.0756967	2.93718e-06
0.0375714	0.011678	5.35478	0.0327195	0.408504	0.0106548	4.20647e-05	0.00133835	0.000223994	0.108235	-8.29899e-06	0.0533205	0.0152568	6.99317	0.0247715	0.432806	0.0104746	4.26837e-05	0.00138387	0.000154486	0.0923335	2.66786e-06	0.0532325	0.0172821	5.61578	0.0261071	0.441427	0.0096555	4.08168e-05	0.00154933	0.000242141	0.0557058	2.8894e-06
0.0482857	0.0094671	5.61406	0.0369167	0.395977	0.0111771	3.18545e-05	0.00335033	0.000221211	0.107867	-8.1962e-06	0.0639846	0.0152466	7.09184	0.0242997	0.431455	0.0105549	4.90084e-05	0.00238919	0.00012318	0.0985994	8.9806e-06	0.0638791	0.0156558	5.71135	0.0227827	0.429042	0.0100136	4.56698e-05	0.00115015	0.000112444	0.0732812	6.15164e-06
0.059	0.0125361	6.08267	0.0340515	0.4044	0.0114206	3.08022e-05	0.00183758	0.000122274	0.11531	-5.21702e-07	0.0746487	0.0141816	7.09339	0.0207604	0.434378	0.00956879	3.95729e-05	0.00137427	7.42966e-05	0.08835	5.76122e-06	0.0745256	0.0181027	6.00672	0.0231099	0.41164	0.00982664	3.24203e-05	0.00133768	0.000239648	0.079451	-3.95262e-07
0.0697143	0.0130753	6.94346	0.0374845	0.399592	0.0125295	4.10482e-05	0.00186017	5.6242e-05	0.0809006	-5.28562e-07	0.0853128	0.0127608	6.67026	0.019502	0.445553	0.00983952	4.31239e-05	0.000787615	5.88803e-05	0.103912	2.66555e-06	0.0851721	0.0219409	6.56045	0.0267537	0.436674	0.00980636	3.93529e-05	0.000970628	9.81165e-05	0.0882162	6.2636e-06
0.0804286	0.0125323	7.73825	0.0393236	0.386164	0.0117497	3.89146e-05	0.00187574	0.000193014	0.0866183	3.09964e-05	0.0959769	0.0140457	6.51869	0.0185718	0.453032	0.0100986	3.9205e-05	0.00137829	0.000106187	0.0914693	2.65424e-06	0.0958186	0.0208162	6.87878	0.0229284	0.419105	0.00989466	4.07529e-05	0.000777603	4.94186e-05	0.0840076	1.97846e-05
0.0911429	0.0191089	7.69109	0.0324554	0.399631	0.0112841	4.69232e-05	0.000800784	8.71992e-05	0.0995847	-5.12606e-07	0.106641	0.0129776	6.19913	0.0173307	0.449465	0.00889452	3.61327e-05	0.00120288	-4.85749e-06	0.0961413	2.17846e-05	0.106465	0.0230827	7.08106	0.0227889	0.451901	0.010344	3.83742e-05	0.00122	0.000102318	0.0697765	-4.2324e-07
0.101857	0.0288931	7.39845	0.0356516	0.412951	0.0115135	3.23123e-05	0.00029765	5.40027e-05	0.0872366	1.44992e-05	0.117305	0.0110068	6.05602	0.0168879	0.454649	0.00930562	3.47893e-05	0.000599797	1.13199e-05	0.100182	1.22741e-05	0.117112	0.0176436	7.02362	0.0227243	0.442747	0.0101596	3.71517e-05	0.00198821	6.59753e-05	0.0789906	6.32283e-06
0.112571	0.0408035	7.26551	0.0332955	0.410223	0.0103336	3.20869e-05	0.00177189	5.36265e-05	0.114167	6.94744e-06	0.127969	0.0115244	5.73986	0.01782	0.453985	0.00902083	4.97572e-05	0.000988721	0.000122708	0.10196	2.66825e-06	0.127758	0.0181631	7.11225	0.0229245	0.445072	0.0101341	4.50447e-05	0.00077068	0.000114686	0.0715557	1.29522e-05
0.123286	0.0423534	6.75559	0.0241369	0.436479	0.010404	4.82558e-05	0.000801782	-7.66203e-05	0.0698786	1.4669e-05	0.138633	0.0118136	5.36824	0.0177183	0.454383	0.00893135	4.60532e-05	0.0011656	4.22101e-05	0.0890088	1.18558e-05	0.138405	0.0154512	6.42865	0.0200398	0.447595	0.009801	3.85385e-05	0.000564742	0.000194893	0.0623388	9.5212e-06
0.134	0.0388407	6.25017	0.0222586	0.441233	0.0106562	1.37018e-05	0.00334915	-7.75493e-05	0.104997	-5.21576e-07	0.149297	0.0126234	5.24826	0.0170991	0.469787	0.00936339	5.0679e-05	0.000381618	7.28466e-05	0.0947102	5.64695e-06	0.149051	0.0165873	6.64303	0.0193332	0.446711	0.0103359	4.61354e-05	0.002605	0.000182625	0.0747611	2.96999e-06
0.144714	0.031138	6.35499	0.0187272	0.439218	0.0102099	3.67789e-05	0.000303481	-7.76663e-05	0.0904435	-5.2268e-07	0.159961	0.0124196	4.97333	0.0191934	0.482798	0.00923818	4.93725e-05	0.00116833	-4.70567e-06	0.0994043	8.79181e-06	0.159698	0.0171579	6.46374	0.0202272	0.455726	0.0101474	4.43948e-05	0.00118013	9.911e-05	0.0895557	6.32495e-06
0.155429	0.0225695	6.43026	0.0183372	0.458057	0.0103358	3.54466e-05	0.00241101	0.000297425	0.0923128	2.32821e-05	0.170626	0.0137462	4.96747	0.0193644	0.465026	0.00923661	5.00165e-05	0.000780275	0.000168236	0.0923739	8.82377e-06	0.170344	0.0171227	6.66411	0.0194147	0.453659	0.00996173	5.31357e-05	0.000977301	9.9052e-05	0.0789775	-4.11372e-07
0.166143	0.0196299	5.98077	0.0172558	0.473135	0.0095957	4.57529e-05	0.00236079	-7.84862e-05	0.0953611	6.1685e-05	0.18129	0.0147619	5.518	0.0208338	0.471238	0.00945047	5.76826e-05	0.00198286	0.000122579	0.0818857	8.93389e-06	0.180991	0.0145026	6.01324	0.0192699	0.45755	0.0101448	4.35264e-05	0.00157067	9.83148e-05	0.0706683	1.29558e-05
0.176857	0.0167371	5.94054	0.020196	0.462689	0.0102177	5.05407e-05	0.000817177	0.000122921	0.0892065	3.05081e-05	0.191954	0.0144668	5.79945	0.0185461	0.456915	0.00913779	4.49181e-05	0.00138407	7.46714e-05	0.109527	1.2045e-05	0.191637	0.0139155	5.83296	0.0221065	0.466986	0.00983257	5.07808e-05	0.00117174	0.000114932	0.0662413	9.63065e-06
0.187571	0.0137646	5.21764	0.0196704	0.459504	0.00992527	4.78261e-05	0.00128908	5.41539e-05	0.0845906	7.01327e-06	0.202618	0.0156441	5.95361	0.0196158	0.467665	0.00961088	4.01444e-05	0.00139756	9.14238e-05	0.0908775	1.21598e-05	0.202284	0.0160727	5.84803	0.0226666	0.449602	0.00999991	3.90927e-05	0.000563542	8.11954e-05	0.0826653	-4.05615e-07
0.198286	0.0127767	5.18191	0.0242734	0.445228	0.0101685	6.2093e-05	0.00228387	0.000119262	0.0913443	2.95989e-05	0.213282	0.0151618	5.82338	0.0198573	0.456978	0.00940091	5.04645e-05	0.000995685	0.000123297	0.107458	8.98542e-06	0.21293	0.0165464	6.01859	0.0240968	0.447454	0.00956107	5.5276e-05	0.00216978	4.90404e-05	0.0747191	9.60929e-06
0.209	0.0120947	5.53092	0.0255584	0.44569	0.0095422	5.57318e-05	0.000802496	0.000120913	0.0867723	1.47441e-05	0.223946	0.0150137	6.28482	0.019852	0.465942	0.0103194	4.54942e-05	0.000605414	0.000125212	0.0934076	9.1247e-06	0.223577	0.0176815	5.91029	0.0233501	0.4432	0.00999305	4.66738e-05	0.000769382	0.000164256	0.072598	2.93674e-06
0.219714	0.016267	5.38408	0.0255475	0.442214	0.00965334	4.27641e-05	0.00232935	2.2082e-05	0.0912387	3.01992e-05	0.23461	0.0154081	6.14311	0.0187083	0.45089	0.00940742	4.53954e-05	0.00139993	5.9414e-05	0.104396	1.84965e-05	0.234223	0.0206696	5.75703	0.0228856	0.451685	0.0102596	4.5278e-05	0.00155891	4.87437e-05	0.0837383	9.55047e-06
0.230429	0.0179914	5.61991	0.0237947	0.467511	0.0103554	5.37896e-05	0.00134758	0.000124784	0.0865363	7.34012e-06	0.245274	0.0139761	6.1504	0.0186567	0.460519	0.00911556	5.15028e-05	0.00139893	9.14437e-05	0.116875	5.84263e-06	0.24487	0.0227828	5.74313	0.0216592	0.427922	0.00935344	4.16516e-05	0.00173368	6.41714e-05	0.0790357	6.14639e-06
0.241143	0.0142773	6.24982	0.0232102	0.44749	0.0097263	3.27289e-05	0.000828195	9.0885e-05	0.090701	7.35204e-06	0.255938	0.0101031	6.15534	0.0189572	0.434127	0.0100796	4.63844e-05	0.00117709	0.000152777	0.0838856	5.73594e-06	0.255516	0.0228973	5.91475	0.0210584	0.447677	0.00971735	4.44655e-05	0.00172578	9.59264e-05	0.0848921	6.11921e-06
0.251857	0.016244	6.14911	0.0252639	0.470745	0.0106072	4.86957e-05	0.00457348	2.31771e-05	0.0721294	2.36317e-05	0.266602	0.00895111	6.2686	0.0210716	0.458363	0.00948912	3.72575e-05	0.000787503	9.01671e-05	0.0908578	2.64603e-06	0.266163	0.0232527	6.08334	0.0195134	0.435888	0.00932986	4.88065e-05	0.0015252	0.000191433	0.0665145	-3.99513e-07
0.262571	0.0179369	5.83413	0.0216204	0.441584	0.00998615	4.16804e-05	0.00233471	2.21513e-05	0.100351	2.25852e-05	0.277267	0.00817208	6.10399	0.0200571	0.47258	0.00963332	4.37403e-05	0.000973838	-4.68156e-06	0.101648	5.69364e-06	0.276809	0.0225031	5.88608	0.0203368	0.449057	0.00948827	4.85905e-05	0.000945862	0.000144368	0.0833387	2.86694e-06
0.273286	0.0174162	5.8814	0.0219302	0.458898	0.00953184	5.00965e-05	0.00334633	5.53549e-05	0.087433	1.48556e-05	0.287931	0.00886677	5.82126	0.0214123	0.45807	0.00945592	4.49837e-05	0.000961289	5.70954e-05	0.0922482	8.65639e-06	0.287456	0.0188402	5.99399	0.0196404	0.431066	0.00971316	4.39624e-05	0.00113838	4.78666e-05	0.0773485	2.8588e-06
0.284	0.0163493	5.59594	0.0197111	0.427738	0.00893524	3.89298e-05	0.000776341	-4.27614e-05	0.0946512	6.90574e-06	0.298595	0.006431	6.02029	0.0186431	0.455189	0.00945251	3.98838e-05	0.00132846	0.000162845	0.0933764	5.5418e-06	0.298102	0.0155476	6.16984	0.0207059	0.465939	0.00907555	3.3226e-05	0.00154053	8.05084e-05	0.0792724	2.88019e-06
0.294714	0.0162633	5.67352	0.0192904	0.434692	0.00995463	3.75656e-05	0.00330999	2.18794e-05	0.0884436	2.99163e-05	0.309259	0.00597886	5.90873	0.0183365	0.453919	0.00918482	4.24662e-05	0.00206161	0.000115669	0.0890246	1.13858e-05	0.308749	0.0146722	5.95568	0.0218079	0.455321	0.00946589	4.61245e-05	0.000945714	0.000128412	0.0820698	-4.03245e-07
0.305429	0.00992056	5.49934	0.0201815	0.433701	0.00933975	3.78567e-05	0.000286597	-1.07518e-05	0.0816345	1.43527e-05	0.319923	0.00576752	5.99917	0.0202314	0.446519	0.00887932	4.82334e-05	0.0017028	5.61167e-05	0.0934323	5.52133e-06	0.319395	0.0109193	5.98672	0.0217609	0.455589	0.00916916	3.60835e-05	0.000958243	4.86916e-05	0.0732681	1.28538e-05
0.316143	0.0118686	5.47564	0.022177	0.452086	0.00922132	4.50409e-05	0.00130633	8.81979e-05	0.121184	3.77544e-05	0.330587	0.0061032	6.05654	0.0208679	0.444864	0.00921856	4.59512e-05	0.000763191	8.72023e-05	0.0942533	8.58157e-06	0.330042	0.0108144	5.5707	0.0202706	0.452932	0.00943579	5.04426e-05	0.00137305	0.000131838	0.0806043	-3.77259e-06
0.326857	0.0120904	5.66681	0.0208322	0.45829	0.00902965	4.35542e-05	0.00129757	5.47553e-05	0.112654	2.99072e-05	0.341251	0.00661973	6.07943	0.0203631	0.437465	0.00887212	5.32187e-05	0.000573061	8.7288e-05	0.101944	2.06506e-05	0.340688	0.0103262	6.09317	0.020401	0.470612	0.00940929	4.52507e-05	0.000991522	0.000134765	0.0744598	1.33084e-05
0.337571	0.0149053	5.72288	0.0173377	0.464942	0.00949716	4.04245e-05	0.00131235	5.53984e-05	0.0963186	1.48648e-05	0.351915	0.0068341	6.20396	0.0199486	0.450798	0.00897913	4.84151e-05	0.000569928	0.000132431	0.104917	2.54479e-06	0.351335	0.00931215	5.90693	0.0196163	0.477889	0.00961439	4.18642e-05	0.000583625	6.77667e-05	0.0735773	6.48761e-06
0.348286	0.0112135	5.35699	0.0233679	0.461843	0.00962682	4.94604e-05	0.000792696	0.000185942	0.0853479	-5.21603e-07	0.362579	0.0059892	6.0574	0.0188319	0.445161	0.00873576	4.331e-05	0.00170367	2.57909e-05	0.0961911	8.5052e-06	0.361981	0.00813938	5.64286	0.0205943	0.47188	0.00976335	4.84692e-05	0.00159317	0.000116781	0.0839213	6.38066e-06
0.359	0.010397	5.36085	0.0194225	0.455776	0.00927925	5.06618e-05	0.00229728	2.18371e-05	0.0950308	3.74462e-05	0.373243	0.00599105	6.04803	0.019321	0.476881	0.00895024	4.39801e-05	0.00134587	5.69839e-05	0.110551	8.63663e-06	0.372628	0.0100263	5.87029	0.0207309	0.469995	0.009707	4.24061e-05	0.000950367	6.45604e-05	0.0665116	6.18007e-06
0.369714	0.00871035	5.16399	0.01931	0.458008	0.00920139	2.64404e-05	0.0022735	5.41046e-05	0.0931059	2.95497e-05	0.383907	0.00475994	5.83955	0.0178425	0.462339	0.00884805	4.11918e-05	0.00153596	0.000103008	0.105959	1.16505e-05	0.383274	0.0107426	5.78911	0.0212783	0.462361	0.00957224	3.95083e-05	0.0013324	7.9987e-05	0.0707632	6.12173e-06
0.380429	0.008749	5.57926	0.0231976	0.443619	0.00900475	6.14973e-05	0.00176214	0.000118125	0.0904505	4.42217e-05	0.394572	0.00659975	5.75436	0.0193907	0.465506	0.0086423	3.64569e-05	0.00174009	8.82443e-05	0.0977949	1.17309e-05	0.393921	0.00904544	5.91576	0.022401	0.443839	0.00927633	4.47271e-05	0.00192851	3.20434e-05	0.07958	1.9268e-05
0.391143	0.0110558	5.59442	0.0231491	0.450173	0.00946362	5.41328e-05	0.0012619	-1.07232e-05	0.0738744	4.39693e-05	0.405236	0.00752518	5.55585	0.0184607	0.459316	0.00824151	4.57524e-05	0.000761803	0.000193445	0.105779	1.75416e-05	0.404567	0.0125288	6.61416	0.0225629	0.435069	0.00934126	4.72177e-05	0.00155078	0.000146327	0.0826498	1.28405e-05
0.401857	0.00796631	5.51392	0.0217732	0.431744	0.00913832	4.22122e-05	0.0017417	8.49389e-05	0.0913224	-7.87981e-06	0.4159	0.00777337	5.68241	0.0194622	0.456724	0.00864303	5.16515e-05	0.000953341	0.000147931	0.101921	2.65703e-05	0.415214	0.00802084	6.31435	0.0218532	0.445519	0.00966733	3.47968e-05	0.0013234	9.54386e-05	0.0646005	2.84119e-06
0.412571	0.00795019	5.68682	0.0205856	0.434992	0.00907365	4.48544e-05	0.00175367	0.000117645	0.093864	2.17633e-05	0.426564	0.00685679	5.46556	0.0177969	0.450289	0.00786765	4.31385e-05	0.000188363	8.52204e-05	0.104592	8.38402e-06	0.42586	0.00932458	6.39492	0.0239925	0.428182	0.0089904	4.72367e-05	0.000732329	7.87057e-05	0.0709325	9.23264e-06
0.423286	0.011882	5.63378	0.0200631	0.4821	0.00922128	4.13416e-05	0.00281395	5.50074e-05	0.0790698	3.76809e-05	0.437228	0.00810727	5.19396	0.01918	0.452261	0.00848589	4.08869e-05	0.00171645	8.6995e-05	0.107565	2.05771e-05	0.436507	0.00972102	6.29231	0.0249961	0.43162	0.00944032	5.18934e-05	0.00072835	6.26144e-05	0.0757855	2.79805e-06
0.434	0.0109961	5.72283	0.0223124	0.498114	0.0102308	3.53485e-05	0.000823063	-1.14534e-05	0.102122	9.44817e-05	0.447892	0.00819858	4.87532	0.0182347	0.46058	0.00855374	4.07462e-05	0.000381989	7.14925e-05	0.0928936	8.52871e-06	0.447153	0.00792392	6.51278	0.0238639	0.456751	0.00940015	4.67176e-05	0.00112792	0.000175105	0.0817803	2.84015e-06
0.444714	0.0138733	5.51383	0.0196089	0.465002	0.00956438	4.04884e-05	0.00240064	0.000228976	0.104514	7.89255e-05	0.458556	0.0105345	4.97118	0.0178061	0.464667	0.00829903	4.66237e-05	0.00172955	8.76335e-05	0.0946985	3.28339e-05	0.4578	0.00872725	6.22699	0.0221065	0.442271	0.00919991	3.98606e-05	0.00132533	0.000159566	0.0709349	-4.04443e-07
0.455429	0.0143277	5.33716	0.022521	0.477638	0.00884942	3.65003e-05	0.000819969	0.000159276	0.136077	7.84343e-05	0.46922	0.0115335	5.09622	0.0179526	0.481184	0.00820636	4.88462e-05	0.000382771	0.000178038	0.107657	2.95066e-05	0.468446	0.00984616	5.92672	0.0241124	0.453044	0.00983713	4.30673e-05	0.00054814	8.01012e-05	0.0837312	6.12815e-06
0.466143	0.0103148	5.14947	0.0184854	0.452589	0.00849954	3.85771e-05	0.000294605	0.000225137	0.107738	6.97879e-05	0.479884	0.010703	5.22778	0.0182531	0.476476	0.00822806	3.65616e-05	0.00076874	0.000194725	0.100465	2.97308e-05	0.479093	0.0107205	5.89946	0.021684	0.445453	0.00921438	4.27456e-05	0.000932634	0.000159183	0.0870723	-4.04e-07
0.476857	0.0129021	4.89821	0.0204319	0.450834	0.0095301	4.66093e-05	0.00181961	0.000188952	0.10048	3.03301e-05	0.490548	0.0102524	5.66445	0.0186377	0.478393	0.00847753	4.02996e-05	0.000387407	0.000103057	0.115234	8.62436e-06	0.489739	0.0104288	5.99963	0.0228988	0.471286	0.00953285	3.65119e-05	0.00191641	0.000160172	0.085394	9.38237e-06
0.487571	0.0149746	5.00718	0.0262686	0.453388	0.00956173	4.17333e-05	0.00079953	2.2188e-05	0.093575	4.57516e-05	0.501213	0.0105448	5.65293	0.0180412	0.456069	0.00845091	4.18704e-05	0.00151434	2.57467e-05	0.102282	2.9333e-05	0.500386	0.0093615	5.92685	0.0228995	0.44812	0.00898113	3.73479e-05	0.00249215	7.96485e-05	0.0695633	6.09266e-06
0.498286	0.0140191	4.96622	0.0232236	0.461497	0.00973611	4.73234e-05	0.000293994	9.02564e-05	0.0980237	2.29588e-05	0.511877	0.0108737	6.0534	0.0193315	0.449208	0.00845305	3.68797e-05	0.00133887	8.71009e-05	0.0993017	2.0599e-05	0.511032	0.00812617	6.17843	0.0231028	0.473671	0.00987581	4.04284e-05	0.00134265	6.46299e-05	0.0791093	9.47953e-06
0.509	0.0139896	5.34532	0.0233721	0.479345	0.00947963	4.22144e-05	0.00454886	2.31185e-05	0.0616487	3.1593e-05	0.522541	0.0103365	5.97324	0.0204165	0.45785	0.0086156	3.59886e-05	0.00019502	0.000102403	0.102521	2.96304e-05	0.521679	0.0104622	5.99475	0.0225716	0.458336	0.00944955	4.25411e-05	0.0017415	3.22945e-05	0.0738903	2.89214e-06
0.519714	0.0160505	5.55552	0.0202389	0.500279	0.00984335	5.30263e-05	0.00187258	-1.14924e-05	0.104515	3.91895e-05	0.533205	0.0103865	6.06383	0.0197626	0.446312	0.00904606	3.83636e-05	0.0017474	0.000166	0.113802	2.39706e-05	0.532325	0.0105541	6.30259	0.0231	0.454249	0.00945218	3.78969e-05	0.00115961	3.26554e-05	0.0728974	1.96299e-05
0.530429	0.012071	5.70532	0.0179413	0.453348	0.00979571	4.48325e-05	0.00179497	0.000186623	0.102149	2.99545e-05	0.543869	0.00992087	5.82311	0.021868	0.460633	0.00879507	3.70752e-05	0.000963373	0.000164344	0.129521	2.67556e-05	0.542972	0.0113797	5.91822	0.0203575	0.44432	0.00885442	3.67395e-05	0.00232055	4.82261e-05	0.0613741	9.43952e-06
0.541143	0.0104781	5.76769	0.020394	0.419791	0.00882882	3.42755e-05	-0.000213329	-4.2781e-05	0.0909077	2.91527e-05	0.554533	0.00781089	5.92453	0.0216592	0.457247	0.00858639	3.58247e-05	0.000764583	0.000162777	0.123515	8.52935e-06	0.553618	0.0105915	5.99082	0.0209158	0.456031	0.008834	3.54866e-05	0.00174218	0.000162345	0.0833959	1.61228e-05
0.551857	0.00910252	5.42338	0.0229768	0.433235	0.00914388	3.15696e-05	0.00221035	0.000116165	0.111354	3.61482e-05	0.565197	0.00751536	5.86732	0.0219621	0.466392	0.00850339	4.147e-05	0.00134305	5.66783e-05	0.131109	1.46127e-05	0.564265	0.0088653	5.87073	0.0206278	0.434159	0.00817735	3.50962e-05	0.000924991	0.000110756	0.0782474	1.57206e-05
0.562571	0.013508	5.45674	0.026259	0.446848	0.00955943	4.64114e-05	0.000773028	0.000118638	0.107043	4.44063e-05	0.575861	0.00787851	5.71115	0.0199969	0.4561	0.00844735	4.31662e-05	0.000948806	0.000116392	0.0978374	1.14499e-05	0.574911	0.0103303	5.81771	0.0205087	0.455125	0.00879966	3.137e-05	0.000931404	-1.73892e-07	0.0739577	1.90835e-05
0.573286	0.0124007	6.06393	0.0247968	0.464816	0.0099013	4.2668e-05	0.00230956	0.000121426	0.0841636	2.2457e-05	0.586525	0.0069683	5.78185	0.025199	0.455235	0.00871632	4.56897e-05	0.00115651	0.000133675	0.109083	2.07126e-05	0.585558	0.00900701	5.65546	0.0194591	0.44876	0.00852894	3.76711e-05	0.000914922	7.82546e-05	0.0809154	9.17528e-06
0.584	0.00967404	6.10813	0.0239108	0.474248	0.0092062	4.88777e-05	0.00133411	0.000124944	0.101674	3.88786e-05	0.597189	0.00709714	5.70441	0.0244565	0.449866	0.00908753	4.17521e-05	0.000198646	0.000134121	0.101392	8.64184e-06	0.596205	0.00936734	5.54575	0.0194462	0.470479	0.00853546	2.85547e-05	0.000342571	1.56099e-05	0.0713728	1.5655e-05
0.594714	0.0103147	6.24861	0.0198577	0.467838	0.00947784	3.40334e-05	0.00185891	-1.14254e-05	0.0716923	3.10654e-05	0.607854	0.00743699	5.90769	0.0245676	0.452572	0.00900028	3.62371e-05	0.000991656	0.000121548	0.104228	1.81711e-05	0.606851	0.0104241	5.80229	0.0189963	0.471517	0.00856325	4.01854e-05	0.00187447	0.000125524	0.0801825	2.83754e-05
0.605429	0.00992905	5.46104	0.0229858	0.471508	0.00913261	2.39721e-05	0.000290941	0.00019283	0.100519	3.0948e-05	0.618518	0.00815201	6.21645	0.0272603	0.440814	0.00938177	3.85303e-05	0.00195169	0.000151153	0.113886	2.71416e-05	0.617498	0.0102124	5.57463	0.0201517	0.462005	0.00822491	4.36109e-05	0.0011072	4.69604e-05	0.0762636	2.51752e-05
0.616143	0.00905991	5.21443	0.0217594	0.443012	0.00931653	4.28267e-05	0.00180824	-4.43666e-05	0.0903539	1.48483e-05	0.629182	0.0084516	6.52472	0.0235051	0.464417	0.00957111	3.84751e-05	0.000966623	2.61826e-05	0.107161	3.88914e-05	0.628144	0.00875652	5.37827	0.0206766	0.472679	0.00852382	4.15109e-05	0.000721073	6.24622e-05	0.0803359	-4.00584e-07
0.626857	0.00803452	5.05979	0.0241992	0.461387	0.00851282	3.27764e-05	0.00279461	0.000120609	0.0981409	4.51412e-05	0.639846	0.00884767	6.78449	0.0213253	0.455531	0.00896937	3.71518e-05	0.00113231	0.000160768	0.0964676	2.02542e-05	0.638791	0.00947957	5.24727	0.0226246	0.458917	0.00866564	4.54228e-05	0.000529788	0.00010945	0.0773142	-4.00904e-07
0.637571	0.0110284	4.66803	0.0224244	0.443422	0.00904107	4.72482e-05	0.00128744	8.78264e-05	0.120625	1.47137e-05	0.65051	0.010035	6.9646	0.0222458	0.451179	0.00899174	3.55657e-05	0.001327	5.59195e-05	0.10289	5.00939e-05	0.649437	0.00909048	5.18648	0.0226099	0.468432	0.0084699	4.54599e-05	0.000912392	-1.68613e-07	0.0752084	5.97753e-06
0.648286	0.00899573	4.80699	0.026712	0.447378	0.00917847	3.46695e-05	0.00131138	0.00032451	0.108059	5.38273e-05	0.661174	0.0094131	7.28136	0.0211231	0.449844	0.00949985	3.56283e-05	0.00134646	0.000117995	0.109179	3.87521e-05	0.660084	0.0116879	5.4331	0.0213832	0.465282	0.00875301	4.16685e-05	0.00225712	0.000141286	0.0771589	5.71697e-05
0.659	0.011848	5.38499	0.0255362	0.477657	0.00920962	4.6756e-05	0.000291366	0.000194636	0.0994284	4.71317e-05	0.671838	0.0100648	6.94457	0.0195631	0.456773	0.0096301	4.30673e-05	0.00177525	0.000136865	0.110852	2.73974e-05	0.67073	0.0109008	5.65172	0.0229576	0.463437	0.00874052	4.08594e-05	0.00090728	7.78095e-05	0.0752655	1.54682e-05
0.669714	0.00964595	5.84553	0.026309	0.460203	0.00968799	3.56706e-05	0.00187629	-1.15492e-05	0.0796069	9.53377e-05	0.682502	0.00765028	7.37656	0.0227554	0.455888	0.00948265	3.38329e-05	0.000991347	4.25627e-05	0.103574	2.43276e-05	0.681377	0.0105823	6.03849	0.0185549	0.462294	0.00853929	3.15033e-05	0.00109317	0.00012413	0.0745541	3.75433e-05
0.680429	0.00834925	6.22433	0.0249815	0.459318	0.00990224	3.3597e-05	0.000285142	5.61745e-05	0.110537	6.9677e-05	0.693166	0.00727681	6.9773	0.0258092	0.454011	0.0103291	3.59883e-05	0.0025523	0.000120723	0.103509	2.73027e-05	0.692023	0.0105427	6.51809	0.0190469	0.472486	0.00932023	4.56985e-05	0.00110819	-1.59227e-05	0.0712401	4.76877e-05
0.691143	0.0109464	6.69883	0.0232789	0.514968	0.00947801	4.706e-05	-0.000224526	0.000185936	0.112398	6.78001e-05	0.70383	0.00693242	6.64569	0.025106	0.461276	0.00969454	4.69786e-05	0.00116907	0.000150273	0.111594	2.0881e-05	0.70267	0.0111558	6.7991	0.0193042	0.463667	0.00929119	3.23123e-05	0.00148667	0.000219562	0.0861626	5.06999e-05
0.701857	0.00719623	6.63302	0.0221366	0.462167	0.0098592	1.58503e-05	0.00277028	2.17349e-05	0.0906474	4.47954e-05	0.714494	0.00869037	6.65032	0.0233821	0.449114	0.00971072	4.02486e-05	0.000784995	5.75302e-05	0.0981267	3.92939e-05	0.713316	0.00938904	7.09236	0.0192796	0.462307	0.00950277	4.06508e-05	0.000522809	0.000108444	0.0680096	9.07315e-06
0.712571	0.00802759	6.60215	0.0194549	0.454629	0.00932985	4.83485e-05	0.000276668	2.18872e-05	0.0680167	2.98945e-05	0.725159	0.00786038	6.32349	0.0240275	0.456968	0.00980559	4.34541e-05	0.000585202	0.000149148	0.0934886	2.98038e-05	0.723963	0.00949182	6.83652	0.021382	0.455245	0.00969844	4.12643e-05	0.00126891	0.000184441	0.0797704	3.09101e-05
0.723286	0.0103219	6.50898	0.0245095	0.451848	0.00924467	4.79568e-05	0.000792068	8.91472e-05	0.0622803	3.04063e-05	0.735823	0.00990634	6.12858	0.0213798	0.472572	0.00979556	3.35683e-05	0.0013564	8.78901e-05	0.0981505	1.47071e-05	0.734609	0.00855234	6.31857	0.021301	0.461203	0.00967941	4.6321e-05	0.000907686	7.80016e-05	0.087119	4.41376e-05
0.734	0.0105792	5.84898	0.0218024	0.467704	0.0093655	5.36355e-05	0.00078545	-1.10922e-05	0.12832	1.48152e-05	0.746487	0.012123	6.0527	0.0224213	0.465802	0.00941596	3.60052e-05	0.000964194	0.000148333	0.0993648	4.46907e-05	0.745256	0.0108416	6.05156	0.0236691	0.454876	0.00973566	3.80737e-05	0.00227415	0.000126652	0.0743063	2.2174e-05
0.744714	0.0133333	5.6625	0.021079	0.459745	0.00933853	4.95397e-05	-0.000232746	8.98059e-05	0.0845865	1.50415e-05	0.757151	0.0119796	5.45851	0.0236469	0.462566	0.00971094	4.27898e-05	0.00211069	0.000163712	0.0946266	3.56807e-05	0.755902	0.0111198	6.04522	0.0228436	0.474417	0.00914636	3.94575e-05	0.00111043	7.88977e-05	0.105619	1.24644e-05
0.755429	0.0119035	5.42191	0.0226699	0.47064	0.00933683	4.37452e-05	0.000803001	0.000158462	0.108299	4.65921e-05	0.767815	0.0114838	5.49851	0.0222879	0.445377	0.00956433	3.71491e-05	0.00188549	1.05794e-05	0.0929245	1.72934e-05	0.766549	0.0126892	5.98157	0.022069	0.46725	0.00915628	4.55053e-05	0.000718553	9.3965e-05	0.0822134	3.47145e-05
0.766143	0.0147086	5.2981	0.0227882	0.503506	0.00911821	5.51825e-05	-0.000236766	-1.14109e-05	0.0967845	7.05288e-05	0.778479	0.0111893	5.14141	0.0213635	0.459831	0.00910892	4.54819e-05	0.00114483	8.63629e-05	0.107909	1.74319e-05	0.777195	0.0105436	5.88092	0.0212811	0.460391	0.00921409	4.6984e-05	0.00148429	0.00012537	0.0830993	9.17474e-06
0.776857	0.0160681	5.11381	0.0188658	0.482343	0.00861839	5.93353e-05	0.00079517	0.000224432	0.089494	3.06103e-05	0.789143	0.00972437	5.19104	0.0249958	0.45599	0.0097895	3.52226e-05	0.00173451	0.000102829	0.097697	2.97401e-05	0.787842	0.0113423	5.6387	0.0213569	0.467524	0.00921969	4.33581e-05	0.00130118	6.30234e-05	0.0827803	1.88809e-05
0.787571	0.0152058	5.20385	0.018036	0.47266	0.00877746	3.88421e-05	0.00178531	0.000186728	0.0963448	5.28355e-05	0.799807	0.00936763	5.44677	0.0250566	0.452141	0.00983606	3.54143e-05	0.000986784	0.000167219	0.0986897	1.49095e-05	0.798488	0.0128263	5.56668	0.0197634	0.461898	0.00914611	4.32909e-05	0.000913944	4.71509e-05	0.0809055	1.24317e-05
0.798286	0.0115612	4.73199	0.022135	0.472406	0.009367	3.62373e-05	0.00127411	8.73714e-05	0.117076	4.49634e-05	0.810471	0.010894	5.5591	0.0265968	0.43857	0.00963402	4.25363e-05	0.00216811	0.000152364	0.10698	1.49844e-05	0.809135	0.0107736	5.20031	0.0218003	0.475876	0.00956842	4.37402e-05	0.00110501	1.55918e-05	0.0751592	1.88328e-05
0.809	0.0134918	4.60319	0.0193847	0.47085	0.00942136	4.98098e-05	0.00178967	0.000154225	0.0995491	2.24015e-05	0.821135	0.009986	5.64195	0.0243859	0.454764	0.00987524	4.29375e-05	0.000778409	0.000179631	0.0941489	3.88246e-05	0.819781	0.0102223	4.91482	0.0204227	0.470521	0.00930771	5.22843e-05	0.000907252	1.55034e-05	0.0864324	9.15941e-06
0.819714	0.0141769	4.72305	0.0204162	0.483216	0.00935179	5.18804e-05	0.00079207	2.23799e-05	0.0586254	6.16637e-05	0.8318	0.00962332	5.4704	0.0250806	0.452578	0.00987729	4.07343e-05	0.00154735	0.000164526	0.105529	2.67754e-05	0.830428	0.0115423	4.90457	0.0213763	0.466052	0.009192	4.71749e-05	0.00204428	4.66161e-05	0.0696305	-3.57677e-06
0.830429	0.0178226	4.30459	0.0208861	0.488378	0.00867252	6.05063e-05	0.00430358	-4.39853e-05	0.130401	2.9972e-05	0.842464	0.0095866	5.14466	0.024999	0.449882	0.00971246	3.72447e-05	0.0017248	0.000102178	0.099062	3.25509e-05	0.841074	0.0107768	4.81952	0.0201325	0.473943	0.00879555	4.80158e-05	0.000890899	0.0001384	0.0798175	2.15322e-05
0.841143	0.0173411	4.33717	0.0214878	0.483015	0.00930927	4.82817e-05	0.00127463	0.000350213	0.126964	7.54261e-05	0.853128	0.01	5.19739	0.0249672	0.449663	0.00971821	4.50848e-05	0.00175035	2.6364e-05	0.102533	1.78027e-05	0.851721	0.010893	4.98167	0.0200812	0.474896	0.00875457	4.95695e-05	0.00126922	6.15642e-05	0.0838421	1.2161e-05
0.851857	0.0165645	4.46446	0.0239084	0.468691	0.00950851	2.84206e-05	0.00320327	8.54423e-05	0.0927466	1.4307e-05	0.863792	0.00871394	5.06253	0.0259946	0.441563	0.00916554	4.59691e-05	0.00152638	0.000147062	0.0996876	1.14779e-05	0.862367	0.0115838	4.74949	0.0198081	0.468666	0.00891892	4.78383e-05	0.00109608	3.11395e-05	0.0867713	9.14894e-06
0.862571	0.0130149	4.60008	0.0213524	0.465641	0.00911745	3.87636e-05	0.00177864	-4.38799e-05	0.123299	2.22895e-05	0.874456	0.00950716	4.9965	0.0269685	0.438005	0.00956665	4.34193e-05	0.00207907	0.000130957	0.0993599	2.0282e-05	0.873014	0.00954145	4.40385	0.019719	0.458547	0.00896422	4.88402e-05	0.00130045	0.000158016	0.0837542	6.02739e-06
0.873286	0.0172607	4.71915	0.0249457	0.429329	0.00941443	4.49997e-05	0.00124872	-4.29588e-05	0.0903273	2.18215e-05	0.88512	0.00921444	5.04724	0.027269	0.449561	0.0093734	3.60632e-05	0.00114612	5.60278e-05	0.0974992	4.12296e-05	0.88366	0.00907979	4.463	0.0192728	0.457358	0.00913992	4.54569e-05	0.00147934	3.11805e-05	0.0829792	9.16029e-06
0.884	0.0235675	5.05683	0.0260673	0.459281	0.00989436	4.44451e-05	0.00276325	0.000119717	0.106047	3.72402e-05	0.895784	0.00937031	5.21242	0.0267181	0.427934	0.009057	3.2192e-05	0.000975394	8.78716e-05	0.112187	1.46983e-05	0.894307	0.0118434	4.35851	0.0194076	0.457504	0.00867944	4.74341e-05	0.0021777	7.58884e-05	0.0695888	1.19851e-05
0.894714	0.0182215	4.59715	0.0260398	0.437817	0.0089297	3.43142e-05	0.00271541	0.000181853	0.109905	2.91766e-05	0.906448	0.0104547	5.06323	0.0304745	0.449538	0.00972798	4.36424e-05	0.0019619	8.89979e-05	0.101396	2.41015e-05	0.904953	0.0108465	4.2224	0.0226763	0.456031	0.00837088	4.30981e-05	0.000500885	0.000120004	0.0703846	3.32322e-05
0.905429	0.0222822	4.49757	0.0283504	0.441361	0.00947539	2.85887e-05	0.00124901	8.59501e-05	0.0571729	-5.28208e-07	0.917112	0.0109471	5.0924	0.0309649	0.417709	0.00957856	3.89372e-05	0.000393842	7.15173e-05	0.111898	3.54549e-05	0.9156	0.0113947	4.23084	0.023144	0.449956	0.00859338	4.17382e-05	0.00105154	0.000165244	0.083354	5.72852e-06
0.916143	0.0228731	4.01124	0.0245212	0.44285	0.00913559	4.17834e-05	0.00122166	0.00017874	0.112672	2.86763e-05	0.927776	0.0111763	5.32151	0.031882	0.429258	0.00958421	3.23181e-05	0.00134712	0.000132734	0.105083	5.35831e-05	0.926246	0.0138113	4.43512	0.024113	0.449951	0.00883279	4.10655e-05	0.00107037	9.17009e-05	0.0738571	2.14101e-05
0.926857	0.0202344	4.5069	0.0270541	0.427437	0.00936552	3.18816e-05	0.00172817	0.000181339	0.0775068	1.4284e-05	0.938441	0.0111776	5.26657	0.0304556	0.414027	0.00967677	3.43302e-05	0.0022542	0.000160034	0.0948256	2.0153e-05	0.936893	0.0111075	4.53629	0.0260519	0.453933	0.00914157	3.51271e-05	0.00109323	6.24051e-05	0.0715607	3.14221e-05
0.937571	0.015852	4.5807	0.0260386	0.437058	0.00929767	4.6321e-05	0.00223751	-4.30931e-05	0.124898	2.93636e-05	0.949105	0.0137684	5.44035	0.0304167	0.427713	0.00918614	2.8495e-05	0.000590893	0.000103045	0.111932	3.88729e-05	0.947539	0.0111494	4.64678	0.0237854	0.432413	0.00860441	3.99057e-05	0.00109025	6.22523e-05	0.0756997	2.49942e-05
0.948286	0.0182252	4.36936	0.0281464	0.441925	0.00929487	3.47383e-05	0.00274681	-7.58379e-05	0.0873075	2.95358e-05	0.959769	0.0145537	5.36171	0.0283106	0.416546	0.00907076	3.3137e-05	0.00134468	0.000223675	0.0988674	2.05052e-05	0.958186	0.0131653	4.59742	0.0271134	0.44296	0.00873474	3.99655e-05	0.000710267	3.10918e-05	0.0905101	1.54918e-05
0.959	0.0222492	4.06624	0.0295832	0.455372	0.0087637	3.76351e-05	0.00172303	2.12657e-05	0.0792133	2.9027e-05	0.970433	0.0174517	5.72166	0.0250017	0.419266	0.00924211	2.88256e-05	0.000970999	0.000163819	0.0970651	3.26823e-05	0.968832	0.0115563	4.54721	0.0224358	0.435739	0.0087824	3.13393e-05	0.00106309	6.07356e-05	0.07301	1.19939e-05
0.969714	0.0270639	3.91906	0.0279346	0.445651	0.00934593	4.38737e-05	0.00217337	0.000240674	0.0899095	9.39046e-05	0.981097	0.0204253	5.75916	0.0244479	0.415372	0.00893775	3.562e-05	0.0019038	0.000192137	0.0947373	3.82525e-05	0.979479	0.0101559	4.41287	0.0243894	0.439582	0.00824387	2.97954e-05	0.000688553	1.50067e-05	0.0731349	1.19455e-05
0.980429	0.0313693	4.32634	0.0294008	0.432408	0.00919327	4.05341e-05	0.00265908	0.000178309	0.0854837	5.77257e-05	0.991761	0.0198814	5.63348	0.0250541	0.41528	0.00898094	3.3103e-05	0.00134412	0.000177866	0.101147	4.74134e-05	0.990125	0.0106147	4.48273	0.0234375	0.440193	0.00879366	3.50472e-05	0.0008629	0.000104719	0.0668799	1.79015e-05
0.991143	0.0259615	4.45768	0.0315447	0.411506	0.00942338	2.66197e-05	0.00455922	0.000146092	0.0712012	4.2946e-05	1.00243	0.0203581	5.68251	0.0236327	0.40719	0.00890191	3.3923e-05	0.00190922	0.00016231	0.113993	5.62635e-05	1.00077	0.0100017	4.93531	0.0240968	0.428664	0.0086075	3.01491e-05	0.000883317	0.000153258	0.0888551	1.20868e-05
1.00186	0.0211777	4.65909	0.0313991	0.432671	0.00955406	3.45757e-05	0.00174328	0.000150905	0.110733	4.43607e-05	1.01309	0.0197528	5.47683	0.0248774	0.413715	0.00900394	3.2299e-05	0.00151764	8.5758e-05	0.100436	2.91384e-05	1.01142	0.0106894	5.14663	0.0210902	0.43965	0.00900114	3.1934e-05	0.00148306	4.70887e-05	0.0707423	2.52283e-05
1.01257	0.017714	4.80212	0.028239	0.42907	0.00948662	2.28907e-05	0.00324173	2.16461e-05	0.0834922	2.95421e-05	1.02375	0.019577	5.53937	0.0253932	0.422277	0.0090889	4.37102e-05	0.00115144	0.000207571	0.103185	3.53267e-05	1.02206	0.0126115	5.2417	0.021296	0.44951	0.00857801	3.62695e-05	0.00169397	0.000143199	0.0918142	2.55145e-05
1.02329	0.01415	5.22293	0.0286972	0.446746	0.00981403	3.36099e-05	0.00130211	0.000123696	0.100599	7.25085e-06	1.03442	0.0242993	5.3403	0.0255351	0.415316	0.00886381	3.98526e-05	0.00189442	0.000221133	0.105594	1.73095e-05	1.03271	0.0108642	5.11803	0.0208399	0.449407	0.00892287	3.87775e-05	0.00111128	0.000111412	0.0843755	1.90443e-05
1.034	0.0098397	5.16426	0.0248889	0.423768	0.00934289	2.95861e-05	0.00230719	0.000122327	0.115226	3.03278e-05	1.04508	0.0270766	5.38023	0.0250575	0.422943	0.0096582	4.00689e-05	0.000772511	0.000101389	0.114858	2.03801e-05	1.04336	0.012676	5.29072	0.0227162	0.438981	0.00874168	3.00162e-05	0.00109949	0.00014181	0.0782652	3.16867e-05
1.04471	0.00903119	5.05025	0.0271638	0.439983	0.0093885	2.12063e-05	0.00386229	0.000190325	0.0783629	3.05305e-05	1.05575	0.0305955	5.42278	0.0264581	0.413148	0.00956119	4.16442e-05	0.000389184	0.000129594	0.108415	1.71341e-05	1.054	0.0116387	5.09015	0.0223215	0.444814	0.00820233	3.59774e-05	0.00148661	1.56415e-05	0.0740238	3.49553e-05
1.05543	0.00936949	4.71891	0.0266799	0.436274	0.00938569	5.41794e-05	0.000261794	8.73906e-05	0.0851685	1.46261e-05	1.06641	0.0332672	5.51115	0.0287118	0.422662	0.00889503	4.08826e-05	0.00188143	0.000144892	0.0993642	1.71829e-05	1.06465	0.0121325	4.86966	0.0220091	0.432352	0.00890454	3.95373e-05	0.00128116	9.37401e-05	0.0772112	1.23281e-05
1.06614	0.00872906	4.8047	0.0251523	0.443001	0.00955079	3.94502e-05	0.00323618	8.65594e-05	0.106374	4.45329e-05	1.07707	0.035793	5.30681	0.0264457	0.419964	0.00936846	4.02603e-05	0.00168771	9.96601e-05	0.100857	4.3441e-05	1.0753	0.0109176	4.9341	0.0216914	0.437595	0.00883114	4.19147e-05	0.000133404	-1.56005e-05	0.0685191	2.78854e-05
1.07686	0.00796789	4.48529	0.0228491	0.439067	0.00893866	3.32638e-05	0.00124103	0.000182525	0.0865435	4.41834e-05	1.08774	0.0348055	5.25867	0.0298405	0.407761	0.0090686	4.328e-05	0.0024522	0.000115563	0.101384	1.7261e-05	1.08594	0.0106262	4.92534	0.0229084	0.417568	0.00866252	4.30185e-05	0.000693046	0.000122449	0.0756097	1.51906e-05
1.08757	0.00836378	4.33007	0.0230883	0.437343	0.00884401	3.32444e-05	0.000255827	0.000182419	0.102629	3.67079e-05	1.0984	0.031138	5.29316	0.0280776	0.407406	0.0093023	3.94017e-05	0.0013326	0.000130897	0.0981089	2.61864e-05	1.09659	0.0115878	4.80417	0.0238034	0.429896	0.0089652	3.25833e-05	0.00125669	7.6655e-05	0.0872609	1.52262e-05
1.09829	0.00806555	4.31875	0.0256351	0.444995	0.0090158	3.50228e-05	0.00226256	5.45793e-05	0.0851112	3.73518e-05	1.10907	0.0258591	5.23906	0.0301354	0.405254	0.00897166	3.57323e-05	0.00132827	0.000160409	0.0973787	2.60959e-05	1.10724	0.0122881	4.734	0.0232388	0.426331	0.00882384	3.24457e-05	0.00126975	4.64186e-05	0.0731554	1.85477e-05
1.109	0.0108418	4.25109	0.0224998	0.445059	0.00951462	4.53443e-05	0.000773047	0.000222099	0.101294	2.25715e-05	1.11973	0.0205502	5.21838	0.0298358	0.408535	0.00883366	3.83973e-05	0.00149893	5.49299e-05	0.092437	4.33155e-05	1.11788	0.0100287	4.75964	0.0256912	0.430637	0.00884934	3.8936e-05	0.00108552	3.10524e-05	0.0713695	2.81682e-05
1.11971	0.00778795	4.39006	0.0324874	0.44866	0.00950573	3.47405e-05	0.00232272	0.00019063	0.145938	2.2792e-05	1.13039	0.0162872	5.14876	0.0281974	0.404691	0.00885273	3.9382e-05	0.00205996	5.50863e-05	0.0985204	2.58816e-05	1.12853	0.0130519	4.73641	0.024279	0.425453	0.00929863	4.01264e-05	0.00183454	4.63455e-05	0.0696068	3.74431e-05
1.13043	0.008299	4.45144	0.0296008	0.434417	0.00928615	5.22674e-05	0.000784858	-1.1306e-05	0.0979661	5.4282e-05	1.14106	0.0105913	4.99617	0.0289398	0.410134	0.00849487	4.48577e-05	0.0017143	0.000146381	0.0905291	5.2992e-05	1.13918	0.0132978	4.82859	0.026882	0.420194	0.00875247	3.47321e-05	0.000502193	7.61177e-05	0.0735613	2.13266e-05
1.14114	0.00838508	4.27722	0.0294541	0.439347	0.00921258	4.32735e-05	0.00231862	0.000123176	0.0912452	3.0534e-05	1.15172	0.00993588	5.02583	0.0269969	0.394185	0.00794146	4.4817e-05	0.00206869	0.000129897	0.100861	7.0051e-05	1.14982	0.011972	5.0509	0.0280372	0.416002	0.00859266	4.19157e-05	0.00088524	4.61878e-05	0.0868867	3.10274e-05
1.15186	0.00926304	4.30731	0.025581	0.44131	0.00881507	4.06719e-05	0.00230964	0.000256614	0.0997904	2.26759e-05	1.16239	0.0102054	4.8755	0.0273537	0.406075	0.00799098	3.66065e-05	0.00149821	0.000114064	0.0907793	4.03494e-05	1.16047	0.0124227	4.90588	0.0286566	0.401574	0.00843479	3.61782e-05	0.0020182	9.26388e-05	0.0720125	3.4211e-05
1.16257	0.0101152	4.23768	0.0260182	0.426632	0.00910162	4.96057e-05	0.0012647	-1.09889e-05	0.13017	4.51492e-05	1.17305	0.00798432	4.78419	0.0254808	0.386193	0.00792978	3.13002e-05	0.00129279	0.000199634	0.103412	3.97069e-05	1.17112	0.0129832	4.81683	0.028695	0.397005	0.00860596	3.48912e-05	0.000325555	0.000141641	0.0846919	4.12632e-05
1.17329	0.00756642	4.15594	0.0238167	0.404857	0.00824463	3.75175e-05	0.00126165	2.18845e-05	0.112462	3.74542e-05	1.18371	0.0108992	4.91277	0.0260211	0.402755	0.00763389	3.1925e-05	0.000947952	6.993e-05	0.112851	2.58732e-05	1.18176	0.01401	4.83637	0.0264074	0.397601	0.0085799	3.93605e-05	0.00144439	0.000122965	0.0818757	3.71749e-05
1.184	0.00798539	3.95393	0.022111	0.399355	0.00788526	5.40552e-05	0.00171756	8.53126e-05	0.0859562	7.34959e-05	1.19438	0.0114684	4.81864	0.0239834	0.386661	0.00733279	3.36788e-05	0.000391895	0.000173921	0.096943	4.92776e-05	1.19241	0.0147175	5.06177	0.0282356	0.396919	0.00837117	3.15427e-05	0.00108014	0.000155418	0.0874987	3.44132e-05
1.19471	0.0109242	3.88004	0.0251381	0.400324	0.00763693	3.86453e-05	0.00122065	8.47985e-05	0.0779354	7.30525e-05	1.20504	0.014685	4.99864	0.0246306	0.405577	0.00789861	3.2232e-05	0.000208682	0.000190583	0.10453	5.56551e-05	1.20306	0.0134152	5.00336	0.0271048	0.388938	0.0083382	3.74772e-05	0.000702356	0.000109079	0.079563	2.4991e-05
1.20543	0.00945701	3.74071	0.0224897	0.383322	0.0078835	3.82434e-05	0.000245479	8.39172e-05	0.0817636	5.77289e-05	1.21571	0.0179627	5.18093	0.0224675	0.384051	0.00763422	3.13356e-05	0.00282919	0.000175517	0.104489	5.56334e-05	1.2137	0.0143548	5.16394	0.0284689	0.413373	0.00865459	4.30743e-05	0.000722487	6.40796e-05	0.0769908	4.53264e-05
1.21614	0.00992565	3.98535	0.0230841	0.426052	0.00797073	4.19182e-05	0.000750772	-1.08621e-05	0.102774	5.96913e-05	1.22637	0.018248	5.2307	0.0237316	0.402442	0.0080256	4.18151e-05	0.00135661	0.000239819	0.0996301	4.16241e-05	1.22435	0.0172955	5.21305	0.0264658	0.386345	0.00842934	4.19028e-05	0.000524091	7.98138e-05	0.0722541	2.56137e-05
1.22686	0.00615562	4.25104	0.0195304	0.405993	0.00767554	4.23296e-05	0.00326913	0.000153357	0.0989364	0.000113499	1.23704	0.0170767	5.38407	0.0249079	0.403637	0.0076135	3.85597e-05	0.00268389	0.000102136	0.10851	6.84971e-05	1.235	0.0187185	5.27432	0.0269527	0.374908	0.00801969	3.11297e-05	0.000700932	4.66263e-05	0.0829512	4.08377e-05
1.23757	0.00736881	4.28035	0.0220314	0.385596	0.00773933	2.81732e-05	0.000763552	5.52143e-05	0.08901	3.01135e-05	1.2477	0.0159543	5.69596	0.0225526	0.396002	0.00750174	3.50548e-05	0.00171593	0.000101091	0.0955864	4.40534e-05	1.24564	0.0190253	5.17859	0.0264735	0.375326	0.00754022	3.98436e-05	0.000503744	0.000122978	0.0605892	4.03082e-05
1.24829	0.00658302	4.63947	0.0211369	0.392932	0.00779745	3.52352e-05	0.000255286	8.78742e-05	0.111851	5.28247e-05	1.25836	0.0137852	5.39474	0.0227071	0.398771	0.00730642	3.95364e-05	0.00095382	7.02332e-05	0.111375	3.47935e-05	1.25629	0.0198944	5.23081	0.0250447	0.374112	0.00779652	3.74418e-05	0.000691215	7.68021e-05	0.0788887	1.52507e-05
1.259	0.0111786	4.80278	0.0241828	0.398666	0.00737123	3.98112e-05	0.00175565	0.000283961	0.0899403	9.79953e-05	1.26903	0.0122619	5.18411	0.0236196	0.395177	0.00724342	4.01686e-05	0.00114582	0.000115537	0.124054	2.90572e-05	1.26693	0.0188682	5.57436	0.0264047	0.381959	0.00783101	3.66452e-05	0.0020688	0.000174488	0.084455	4.80411e-05
1.26971	0.00891869	4.3178	0.0254535	0.416303	0.00805116	2.06038e-05	0.0012495	-1.08909e-05	0.0549513	6.74101e-05	1.27969	0.0110298	4.90799	0.0231831	0.394308	0.00695704	3.42535e-05	0.00151284	8.51393e-05	0.105511	2.30393e-05	1.27758	0.0175317	5.7038	0.0276341	0.374537	0.00815611	2.8821e-05	0.00149228	6.35653e-05	0.0688727	3.19928e-05
1.28043	0.00942502	4.70751	0.0209925	0.378178	0.00759765	4.19895e-05	0.00224418	-1.08784e-05	0.0981363	0.000112586	1.29036	0.0105447	4.92345	0.0223764	0.388238	0.00695191	3.04602e-05	0.000585244	8.56018e-05	0.103732	2.61175e-05	1.28823	0.0190615	5.56713	0.0276574	0.375821	0.00803876	2.70546e-05	0.000720374	0.000128325	0.0681036	2.24504e-05
1.29114	0.0145058	4.74778	0.0216841	0.403342	0.00735003	3.62004e-05	0.00225362	0.000120054	0.112084	6.00542e-05	1.30102	0.0115643	5.07246	0.0207561	0.400434	0.00700439	3.30402e-05	0.000584229	0.000100377	0.112496	3.48994e-05	1.29887	0.0209561	5.79273	0.0290232	0.360734	0.00797463	2.8934e-05	0.00110725	0.000143775	0.0797564	2.88638e-05
1.30186	0.0133354	4.93129	0.024641	0.382429	0.00822163	4.56843e-05	0.00174994	2.17828e-05	0.0791313	9.77729e-05	1.31168	0.0114858	4.7874	0.0208329	0.388253	0.00642303	3.24195e-05	0.00113859	0.000114705	0.108377	3.1777e-05	1.30952	0.019049	6.19568	0.0307104	0.359661	0.00824747	3.24613e-05	0.000717514	0.000175958	0.0900328	2.238e-05
1.31257	0.0304964	4.77237	0.0269992	0.384169	0.00809363	2.6399e-05	0.00173621	-4.32669e-05	0.0880935	2.94803e-05	1.32235	0.0102245	4.79168	0.0219754	0.385665	0.00709049	3.28126e-05	0.000756149	0.00015703	0.0861126	1.11008e-05	1.32017	0.02235	6.46274	0.0304151	0.359392	0.00834556	2.51486e-05	0.00111565	0.0001127	0.0737139	3.23788e-05
1.32329	0.0346944	4.88852	0.0270045	0.382618	0.00814244	4.50627e-05	0.00320379	0.00034396	0.0799539	4.42225e-05	1.33301	0.0106874	4.78964	0.0223408	0.384123	0.00665971	3.95849e-05	0.00236951	0.000111413	0.105264	8.09437e-06	1.33081	0.0210576	6.51814	0.0334551	0.341932	0.00814403	2.91792e-05	0.00187063	0.000142538	0.079943	2.86145e-05
1.334	0.0604257	5.11039	0.0301964	0.378815	0.00816654	3.2378e-05	0.00422255	0.000314206	0.116052	5.96136e-05	1.34368	0.011548	4.77165	0.0218651	0.399683	0.00652884	4.25428e-05	0.00129934	0.000127067	0.107408	5.29835e-06	1.34146	0.0189515	6.50401	0.0361785	0.350656	0.00824401	2.96292e-05	0.00225382	6.31717e-05	0.0732527	2.85711e-05
1.34471	0.0733371	5.19333	0.0259037	0.379065	0.00743302	3.90472e-05	0.00270082	0.000278516	0.0787318	2.1765e-05	1.35434	0.0125233	4.56723	0.0212835	0.40657	0.00652686	3.7557e-05	0.00165278	5.37538e-05	0.101007	3.66556e-05	1.35211	0.016907	6.37725	0.0362069	0.351265	0.00844618	3.3941e-05	0.000128275	0.000204862	0.094786	2.20433e-05
1.35543	0.0837419	5.31867	0.0335595	0.383238	0.00842777	4.18169e-05	0.00223193	0.000216437	0.112086	4.45233e-05	1.365	0.0135558	4.54868	0.0235078	0.397993	0.00638623	3.7938e-05	0.00221812	0.000171413	0.100884	3.41447e-05	1.36275	0.0219149	6.60956	0.0341644	0.352155	0.00860205	3.12817e-05	0.00111802	0.000113067	0.0793165	9.44199e-06
1.36614	0.0719337	5.32345	0.0310069	0.367286	0.00809392	3.84684e-05	0.00274237	5.43926e-05	0.090552	2.96592e-05	1.37567	0.0144942	3.84042	0.0178057	0.345065	0.00571184	3.56939e-05	0.00129608	0.000111107	0.0805813	1.97056e-05	1.3734	0.0275296	6.6564	0.03372	0.353981	0.00848906	3.63607e-05	0.000723731	0.000113181	0.0874568	2.92206e-05
1.37686	0.0650683	5.40375	0.033198	0.380084	0.00793736	3.42027e-05	0.00176996	0.000121448	0.110443	3.77587e-05	1.38633	0.0144488	4.15801	0.0195217	0.352301	0.00590836	4.00592e-05	0.000992736	0.000112809	0.0909518	6.08198e-05	1.38405	0.0300852	6.62608	0.0374798	0.355906	0.00832688	4.34276e-05	0.000723414	0.00011318	0.0843196	1.9336e-05
1.38757	0.0565827	5.63	0.0322221	0.378385	0.00873129	2.10089e-05	0.00533822	2.21775e-05	0.0864318	3.02379e-05	1.397	0.0131412	4.7696	0.0179682	0.358238	0.00611581	3.12333e-05	0.00247531	4.85752e-05	0.0864768	8.21187e-05	1.39469	0.033534	6.54654	0.032319	0.358698	0.00885731	3.53512e-05	0.00131577	0.000161755	0.07984	9.45067e-06
1.39829	0.0416912	5.80997	0.0286586	0.375989	0.00869599	4.72986e-05	0.00579487	8.79522e-05	0.113873	6.81269e-05	1.40766	0.0118339	5.65783	0.0194764	0.403458	0.00660765	3.5311e-05	0.000587992	0.000280457	0.104473	0.000111714	1.40534	0.0417248	6.8899	0.0339933	0.348782	0.00832687	4.25043e-05	0.00131812	1.60707e-05	0.0782053	1.93748e-05
1.409	0.028042	5.55413	0.0311412	0.377732	0.00760865	3.66469e-05	0.00227657	-1.10565e-05	0.110523	2.24482e-05	1.41832	0.0111543	6.01767	0.0182604	0.389932	0.00587152	3.56322e-05	0.00153784	0.00017712	0.0983093	8.88986e-05	1.41599	0.0455129	6.67222	0.0373248	0.359958	0.00824931	2.78622e-05	0.00149013	0.000111494	0.0910014	2.55376e-05
1.41971	0.0231593	5.91652	0.0295221	0.385542	0.00758564	2.28961e-05	0.000741733	5.41776e-05	0.118944	4.45827e-05	1.42899	0.00823735	5.99672	0.0186291	0.408688	0.00619385	3.49062e-05	0.000963826	0.000100683	0.0904704	4.6819e-05	1.42663	0.0477101	6.85566	0.0346954	0.357573	0.00821894	3.30099e-05	0.00108996	6.30331e-05	0.0805063	2.85052e-05
1.43043	0.0213152	5.73613	0.0232162	0.415223	0.00757103	3.26042e-05	0.00274734	0.000283677	0.0936912	7.02247e-06	1.43965	0.00682817	5.691	0.0195402	0.402847	0.00613655	3.51578e-05	0.00210323	2.58399e-05	0.112841	3.22746e-05	1.43728	0.0533917	6.88562	0.0348492	0.368549	0.00811474	3.93569e-05	0.0030509	0.000175549	0.0937832	1.90743e-05
1.44114	0.0172637	5.55382	0.0210209	0.404973	0.00721764	4.10221e-05	0.00224984	0.000349634	0.0851253	2.97812e-05	1.45032	0.00947153	5.43162	0.0194648	0.396213	0.00589775	3.60554e-05	0.00133247	0.000144988	0.100557	3.48261e-05	1.44793	0.0564498	7.07739	0.0373424	0.375034	0.00825167	3.89918e-05	0.00171404	0.000194673	0.0854433	3.2603e-05
1.45186	0.0169709	5.66855	0.0211789	0.407443	0.00791181	3.31661e-05	0.00177608	0.000122084	0.100212	3.79535e-05	1.46098	0.0192323	5.36197	0.0212973	0.370228	0.00593494	3.37163e-05	0.001513	7.00431e-05	0.0892706	3.17563e-05	1.45857	0.0512933	7.08735	0.037809	0.370439	0.00799929	3.9049e-05	0.00112105	0.000146183	0.0986131	7.89745e-05
1.46257	0.0150557	6.05772	0.0209272	0.40908	0.0069819	4.29043e-05	0.00381287	-1.1109e-05	0.107132	3.79705e-05	1.47165	0.0315996	5.21072	0.0255768	0.365277	0.00557954	3.80643e-05	0.00132631	0.00020369	0.0973342	4.34278e-05	1.46922	0.0444087	7.48013	0.0353807	0.370816	0.00762653	3.66493e-05	0.00186948	0.000126878	0.099817	7.06617e-05
1.47329	0.0122317	6.30171	0.0171698	0.400422	0.00649824	3.90286e-05	0.00227177	0.000220778	0.0889313	2.24253e-05	1.48231	0.03491	5.53664	0.0236246	0.353031	0.00568854	2.83026e-05	0.00169012	0.000261965	0.095361	4.90631e-05	1.47986	0.0337984	7.25192	0.0355413	0.349897	0.00756393	4.14746e-05	0.0014772	0.000110666	0.0942582	6.40052e-05
1.484	0.0138487	5.90857	0.0197541	0.392616	0.00614158	2.20042e-05	0.00377088	2.1963e-05	0.075858	2.23132e-05	1.49297	0.0336921	5.35181	0.0276887	0.341219	0.00578412	3.06064e-05	0.000210849	0.000200746	0.101664	6.58675e-05	1.49051	0.0234056	7.26545	0.0318776	0.361411	0.00708246	3.59459e-05	0.00166546	0.000157723	0.0725967	7.66794e-05
1.49471	0.0142441	5.36972	0.0198879	0.401623	0.00595465	4.21774e-05	0.000744044	0.000185565	0.0985554	2.97513e-05	1.50364	0.0285149	5.74235	0.0282283	0.332094	0.00567481	3.15109e-05	0.000760505	0.000230334	0.0929867	6.59534e-05	1.50116	0.0211074	7.31964	0.0319907	0.35339	0.00753555	3.5049e-05	0.0012831	0.000142293	0.0793439	8.00915e-05
1.50543	0.0146738	5.35572	0.0205517	0.377254	0.00615502	2.42318e-05	-0.000257074	8.7231e-05	0.111959	7.51296e-05	1.5143	0.0216741	5.79907	0.0300323	0.334039	0.00573706	2.84197e-05	0.0016979	0.000396737	0.105844	6.9741e-05	1.5118	0.0147549	7.41245	0.0293293	0.349122	0.0070244	3.02396e-05	0.00126734	0.000156214	0.098719	7.59447e-05
1.51614	0.0131945	5.09762	0.0229931	0.400363	0.00617405	3.1574e-05	0.00124956	0.000350967	0.0757415	3.75035e-05	1.52497	0.0178059	6.08727	0.029998	0.318399	0.00618318	2.3143e-05	0.0013516	0.000146871	0.0967182	6.80398e-05	1.52245	0.0132032	6.67048	0.0297305	0.348063	0.00669772	3.392e-05	0.000311115	0.000201818	0.0735846	8.49417e-05
1.52686	0.0105118	5.21346	0.0209881	0.398528	0.00639279	3.78379e-05	0.00227062	2.20849e-05	0.109482	2.24342e-05	1.53563	0.0193739	6.66432	0.0311813	0.343159	0.00641792	2.65813e-05	0.00136817	0.000118027	0.0966845	7.79041e-05	1.5331	0.0122253	6.87726	0.0281344	0.351167	0.00679053	3.28218e-05	0.00108072	0.000109791	0.0700434	0.000105046
1.53757	0.00692682	4.79063	0.0209179	0.391487	0.00588815	3.1688e-05	0.000748522	0.000154103	0.101325	5.2918e-05	1.54629	0.0270627	6.70567	0.0350449	0.335419	0.00657839	2.82937e-05	0.00231639	0.000270215	0.107528	5.36108e-05	1.54374	0.00909078	6.74404	0.0269791	0.353684	0.00670019	3.21626e-05	0.00109127	0.000190209	0.0852266	8.02752e-05
1.54829	0.00912912	4.61477	0.0227127	0.394718	0.00570695	2.54508e-05	0.000241381	-4.36638e-05	0.10048	1.45973e-05	1.55696	0.0276043	7.61993	0.0331633	0.324051	0.00644183	2.87609e-05	0.00250868	0.000102447	0.107593	3.56044e-05	1.55439	0.00957615	6.63038	0.0296994	0.357473	0.00652354	3.18166e-05	0.00280255	0.000109702	0.0847427	6.34445e-05
1.559	0.00827654	4.48907	0.0208288	0.395498	0.00521122	3.50072e-05	0.00324378	5.45738e-05	0.103374	3.73235e-05	1.56762	0.03059	6.59075	0.0373937	0.313882	0.00660673	2.78445e-05	0.00171777	0.000205867	0.110136	2.91039e-05	1.56504	0.009361	6.44868	0.030407	0.355574	0.00663707	3.1487e-05	0.00125725	0.000124095	0.075701	5.33054e-05
1.56971	0.0125916	4.27568	0.0200792	0.376872	0.00541851	2.88183e-05	-0.000258025	0.000151681	0.0920629	2.95273e-05	1.57829	0.022255	6.5486	0.0361923	0.31789	0.00639564	2.56718e-05	0.0017208	0.000221237	0.0930232	2.32271e-05	1.57568	0.0101757	6.06125	0.0279743	0.355498	0.00629745	2.84063e-05	0.000872583	0.000215944	0.085483	7.18243e-05
1.58043	0.0164578	4.2196	0.0183056	0.434939	0.0055181	3.32715e-05	0.00368347	0.000118151	0.11882	2.92721e-05	1.58895	0.0174602	6.74034	0.0368437	0.331021	0.00665235	3.57456e-05	0.00249433	0.000162529	0.101391	1.44712e-05	1.58633	0.0145684	6.15212	0.0289914	0.36064	0.00653656	3.73098e-05	0.00127362	1.55963e-05	0.074979	9.5665e-05
1.59114	0.0202818	4.37054	0.0212709	0.385635	0.00574721	3.40699e-05	0.00120733	0.000276208	0.120338	3.63234e-05	1.59961	0.0154805	7.04622	0.0381437	0.333236	0.00672443	2.96391e-05	0.00235315	0.000305329	0.106334	3.00244e-05	1.59698	0.0258322	6.18914	0.0287873	0.351955	0.00619238	2.68762e-05	0.00184068	0.000125173	0.0880548	7.927e-05
1.60186	0.0171761	4.17834	0.0211673	0.379606	0.00547181	2.99808e-05	0.00172634	0.000248997	0.0900736	2.19886e-05	1.61028	0.0171933	6.67672	0.0379649	0.336009	0.00707082	2.97865e-05	0.00178206	0.000244579	0.0983218	1.79118e-05	1.60762	0.0350323	6.14884	0.0272182	0.364333	0.00642285	3.16362e-05	0.00224854	0.000142481	0.0785575	0.000112444
1.61257	0.0142461	4.08988	0.0203984	0.381195	0.00576606	2.51309e-05	0.00122412	0.000280248	0.0982584	2.93741e-05	1.62094	0.0270303	6.65722	0.0364501	0.339088	0.00672054	3.09056e-05	0.00307164	8.68909e-05	0.0857602	2.64938e-05	1.61827	0.0399955	6.03675	0.031096	0.36083	0.00648696	2.70166e-05	0.00146539	0.000125827	0.0854626	0.000140571
1.62329	0.0127108	4.07358	0.0200549	0.39713	0.00563694	2.70273e-05	0.00168899	0.000148362	0.105977	2.15231e-05	1.63161	0.0329965	6.68111	0.0360204	0.324751	0.00653941	3.1322e-05	0.00287897	0.000117199	0.115453	4.14314e-05	1.62892	0.0425327	6.20483	0.0275345	0.363291	0.00681459	3.0778e-05	0.00109234	0.000206743	0.10751	0.000116159
1.634	0.0135119	4.32106	0.0197536	0.376207	0.0056313	3.00483e-05	0.000706026	0.00011482	0.0951506	0.000108132	1.64227	0.0288545	6.55181	0.0339687	0.331317	0.00676414	2.98686e-05	0.00381415	0.000147062	0.0984133	6.21554e-05	1.63956	0.0363459	6.37917	0.0281378	0.361592	0.00645574	2.70782e-05	0.000697855	4.72037e-05	0.0922049	7.98649e-05
1.64471	0.017687	4.64672	0.0206916	0.382794	0.00533038	2.59365e-05	-0.000256033	5.31264e-05	0.0799423	0.000360821	1.65294	0.0241778	6.99097	0.0327718	0.338603	0.00693084	2.97569e-05	0.00135142	0.000221946	0.103957	0.000109461	1.65021	0.0312435	6.19891	0.0258125	0.371739	0.0063695	2.89382e-05	0.00127051	0.000204267	0.0892501	0.000101967
1.65543	0.0166039	5.19717	0.0183474	0.401986	0.00528664	3.09912e-05	0.00220811	8.61226e-05	0.137182	0.00056734	1.6636	0.0190657	7.60472	0.0317018	0.336653	0.00654145	2.28045e-05	0.00245174	0.000174543	0.0991913	9.93278e-05	1.66086	0.0317749	6.55474	0.0253099	0.373407	0.00604089	3.04027e-05	0.00165356	0.000141342	0.072704	0.00012434
1.66614	0.0135219	5.84264	0.0161569	0.417631	0.00632584	2.47023e-05	0.00278938	0.000188986	0.0934685	0.000585848	1.67426	0.0144202	7.66362	0.028866	0.329934	0.00650229	4.17184e-05	0.00167321	0.000214826	0.112068	0.000100196	1.6715	0.0353725	6.43091	0.0233012	0.37518	0.00615198	2.67224e-05	0.00128118	0.000174354	0.0694155	0.00014807
1.67686	0.0100812	5.60421	0.0141407	0.40163	0.00585915	2.9008e-05	0.0032361	0.000152686	0.0974823	0.000393052	1.68493	0.0106247	7.6106	0.0267374	0.345332	0.00661861	2.42389e-05	0.00205274	0.000142834	0.110951	0.000126985	1.68215	0.0381965	6.76175	0.0217462	0.380755	0.00601944	2.95329e-05	0.00207889	0.000176371	0.080426	0.000104062
1.68757	0.00763505	5.77612	0.0173834	0.403576	0.00593147	3.25775e-05	0.000735237	0.000119929	0.0752705	0.000271843	1.69559	0.00980335	7.68579	0.0274353	0.346472	0.00668897	2.58104e-05	0.000961353	0.000159212	0.102806	4.34431e-05	1.69279	0.0378509	6.65253	0.021971	0.37313	0.00594148	2.52842e-05	0.0016707	7.93182e-05	0.0880014	0.000125697
1.69829	0.00510655	5.29773	0.0175181	0.405533	0.0055032	2.23323e-05	0.00458988	0.000211418	0.110381	0.000160865	1.70626	0.0108638	7.32059	0.0265522	0.367021	0.00645452	2.71873e-05	0.00173583	0.000147055	0.112645	4.72393e-05	1.70344	0.0301978	6.28822	0.0207649	0.380447	0.0060119	2.88132e-05	0.00218168	0.000323157	0.0767295	9.67001e-05
1.709	0.00602009	5.22049	0.018789	0.40212	0.00617012	2.85363e-05	0.00121456	5.36444e-05	0.123417	5.15726e-05	1.71692	0.0127715	7.21625	0.0268111	0.378171	0.00641593	2.88402e-05	0.0036665	0.000148673	0.115483	5.07727e-05	1.71409	0.0288295	6.16862	0.0234424	0.365195	0.00595962	2.67304e-05	0.00142134	0.00013758	0.0855773	0.000111686
1.71971	0.00503032	4.81081	0.0202558	0.403639	0.00507983	2.51638e-05	0.00221113	-1.07888e-05	0.104106	3.68997e-05	1.72758	0.0183562	6.96384	0.0273925	0.371705	0.00639233	3.06814e-05	0.00210914	0.000116479	0.102889	3.22486e-05	1.72473	0.02418	6.67646	0.0263241	0.364142	0.00592225	2.88292e-05	0.00086665	0.000107686	0.0797523	0.000103022
1.73043	0.00601528	4.99195	0.0174301	0.362738	0.00599521	2.61686e-05	0.00170437	0.000150095	0.143243	3.66524e-05	1.73825	0.0200721	6.39637	0.0286715	0.363366	0.00596138	3.15172e-05	0.000976289	0.000206745	0.100346	3.21923e-05	1.73538	0.0229487	6.6258	0.0222766	0.37267	0.00626126	2.84175e-05	0.00203333	0.000298294	0.0791501	8.26771e-05
1.74114	0.00648235	5.0679	0.017902	0.391187	0.0049488	2.13366e-05	0.00169292	5.32593e-05	0.0923744	5.12004e-05	1.74891	0.0179715	6.15361	0.0255565	0.361446	0.00632103	3.19899e-05	0.00263644	9.99015e-05	0.0967235	2.29848e-05	1.74603	0.0221172	6.43503	0.0233073	0.370866	0.00619222	2.55759e-05	0.00162475	0.000123614	0.0736715	3.73527e-05
1.75186	0.00467014	4.9076	0.0157159	0.409612	0.00558035	2.13163e-05	0.00120296	0.00027668	0.0951093	2.1609e-05	1.75958	0.0189544	5.97964	0.0240678	0.371596	0.00624986	3.31032e-05	0.00209413	7.06394e-05	0.0982	3.20063e-05	1.75667	0.0201837	6.4999	0.0226303	0.371721	0.00593321	1.93966e-05	0.00106313	9.31102e-05	0.0839021	5.33398e-05
1.76257	0.00460844	4.81873	0.0200918	0.404914	0.00562141	1.80054e-05	0.00170782	0.000150513	0.0827729	1.43702e-05	1.77024	0.0144206	6.00208	0.0253109	0.376493	0.00618572	3.82939e-05	0.00190161	0.000115269	0.0998624	1.42513e-05	1.76732	0.017468	5.69241	0.0210922	0.36429	0.00538142	2.39445e-05	0.00217365	7.66191e-05	0.0599437	2.45706e-05
1.77329	0.00809189	4.78893	0.0162153	0.409877	0.00560338	3.50254e-05	0.00073303	8.73741e-05	0.11017	-5.61803e-07	1.7809	0.014328	6.13217	0.0260831	0.380038	0.00614498	3.31314e-05	0.00172183	0.00023574	0.097499	3.49874e-05	1.77797	0.0154092	5.43103	0.0211798	0.379926	0.00555003	3.43469e-05	0.00143886	1.53739e-05	0.0824416	4.37624e-05
1.784	0.0142704	4.51582	0.0204896	0.394359	0.00585005	2.16885e-05	0.000726264	8.66198e-05	0.118796	5.2044e-05	1.79157	0.0146039	5.8101	0.0258386	0.378321	0.00582354	2.477e-05	0.00116219	0.000100885	0.108272	3.50486e-05	1.78861	0.0146201	5.29652	0.0204881	0.38889	0.00572794	2.76572e-05	0.00144274	9.31917e-05	0.0757952	1.85666e-05
1.79471	0.0150727	4.71604	0.0213161	0.384613	0.00581651	4.09314e-05	0.00273035	0.00025076	0.0945462	2.21381e-05	1.80223	0.0140448	5.6052	0.0276063	0.383928	0.00591647	3.29517e-05	0.00208561	0.00014493	0.103597	5.24288e-05	1.79926	0.0143051	5.37654	0.0211097	0.392662	0.0054912	2.62879e-05	0.00108643	0.000111158	0.0743967	1.25069e-05
1.80543	0.0192174	4.79173	0.0249702	0.389631	0.00582078	2.87745e-05	0.0012208	0.000248824	0.0966859	3.69838e-05	1.8129	0.0128862	5.36824	0.0259152	0.381704	0.00583529	3.23991e-05	0.00207865	7.00785e-05	0.10518	5.81038e-05	1.80991	0.0120587	5.32136	0.0201511	0.390137	0.00558044	2.90382e-05	0.00146285	9.45309e-05	0.0808095	2.52537e-05
1.81614	0.0138138	5.07818	0.0244455	0.400722	0.00611293	2.5834e-05	0.00124995	-4.43133e-05	0.0951087	1.48098e-05	1.82356	0.0128621	5.24985	0.0239308	0.383349	0.00546211	2.38083e-05	0.00187276	0.000113446	0.0848273	5.74744e-05	1.82055	0.00902241	4.99271	0.0189225	0.404138	0.00536672	2.46544e-05	0.000693701	9.46974e-05	0.0923196	4.13801e-05
1.82686	0.0158121	5.18164	0.0225325	0.386544	0.00620868	3.9924e-05	0.00123517	0.000284799	0.127929	7.03843e-06	1.83422	0.0108176	5.06595	0.0255282	0.384299	0.00591835	3.25881e-05	0.00206339	0.000158091	0.0989825	4.02251e-05	1.8312	0.00806904	4.9068	0.022747	0.397466	0.00548737	3.32795e-05	0.000496869	6.26264e-05	0.069507	9.14783e-06
1.83757	0.0121141	4.79656	0.0246882	0.387882	0.00599447	3.22907e-05	0.0022091	0.000216133	0.0822394	8.94425e-05	1.84489	0.00916198	5.04023	0.0249786	0.379126	0.00578941	3.23433e-05	0.00189052	0.00012934	0.0894848	4.63096e-05	1.84185	0.00939319	5.01002	0.019795	0.39539	0.00556223	2.88586e-05	0.000687597	0.00017235	0.0707636	5.06253e-05
1.84829	0.0132278	4.62302	0.0239089	0.38342	0.00571745	2.47391e-05	0.0011957	0.000244058	0.0798129	3.6274e-05	1.85555	0.00886105	5.02862	0.0280349	0.3653	0.00571119	3.76797e-05	0.00133778	0.00012963	0.098624	3.1764e-05	1.85249	0.0104266	4.63841	0.0210406	0.398587	0.00535505	2.95931e-05	0.00068168	7.76286e-05	0.0590011	3.75515e-05
1.859	0.0135049	4.41892	0.0267536	0.371883	0.00592236	1.64651e-05	0.000220351	0.000241927	0.0874876	6.75794e-06	1.86622	0.00709142	5.42244	0.0306726	0.365259	0.00611511	3.16565e-05	0.00190239	0.00014505	0.110309	2.30597e-05	1.86314	0.0120573	4.57218	0.0211812	0.404598	0.00549548	2.26451e-05	0.00107637	4.72007e-05	0.0987085	3.80988e-05
1.86971	0.00928483	4.24847	0.0247236	0.382407	0.0055744	2.02156e-05	-0.000266229	8.54077e-05	0.0878475	2.16747e-05	1.87688	0.00943233	5.58138	0.0269428	0.360427	0.00613117	2.9443e-05	0.00152915	0.000189774	0.0849141	4.95066e-05	1.87379	0.0116918	4.34798	0.0213147	0.407338	0.00541032	3.23465e-05	0.00128265	0.000191309	0.0927367	1.25477e-05
1.88043	0.00756615	4.23778	0.0238682	0.376272	0.0053225	3.08154e-05	0.000714191	0.000438908	0.0966109	3.65937e-05	1.88755	0.011992	5.9357	0.0286849	0.34567	0.00583874	3.19544e-05	0.000595203	9.98061e-05	0.101661	4.0524e-05	1.88443	0.010248	4.53586	0.0219587	0.395389	0.00552607	3.12835e-05	0.000877151	4.68763e-05	0.0798165	1.87027e-05
1.89114	0.00760921	4.51333	0.0250279	0.379793	0.00549302	2.20962e-05	0.000735503	5.51621e-05	0.108334	4.53652e-05	1.89821	0.0154766	6.01058	0.0296984	0.352699	0.00615162	2.46819e-05	0.000973749	8.55623e-05	0.102404	7.32616e-05	1.89508	0.0125839	4.38888	0.0217117	0.367856	0.00543514	2.70222e-05	0.00103581	0.000136649	0.0786675	5.76675e-06
1.90186	0.00544553	4.67595	0.0244632	0.380072	0.00544698	3.27844e-05	0.000228087	0.000252356	0.0999878	2.22756e-05	1.90887	0.019593	5.81493	0.028399	0.363502	0.00627103	3.36718e-05	0.00207841	0.000144257	0.0972831	5.51034e-05	1.90573	0.0125323	4.58115	0.0210736	0.382292	0.00540148	2.61565e-05	0.00103877	0.000121832	0.0843964	1.81947e-05
1.91257	0.00518174	4.77073	0.0252327	0.390363	0.00620228	3.05853e-05	0.00124193	0.000154638	0.0820924	-5.72209e-07	1.91954	0.0218281	5.85654	0.0255874	0.360973	0.00619835	3.15917e-05	0.00189982	0.000234177	0.117091	8.7578e-05	1.91637	0.0105171	4.6583	0.0228288	0.373761	0.00542244	2.59986e-05	0.000662432	7.56383e-05	0.0826279	2.11679e-05
1.92329	0.00779055	4.55769	0.0224392	0.380751	0.00568285	2.89031e-05	0.000225034	0.000217345	0.075963	5.22305e-05	1.9302	0.0219314	5.33948	0.0272696	0.359272	0.00608589	2.62153e-05	0.00152194	0.00018872	0.103439	4.63064e-05	1.92702	0.0130474	5.04166	0.0209955	0.386496	0.00538024	2.70482e-05	0.000850322	9.11444e-05	0.090945	5.77156e-06
1.934	0.00584891	4.40571	0.0201424	0.393698	0.00557824	3.35255e-05	0.000719927	-4.32803e-05	0.0919312	5.95321e-05	1.94087	0.0192749	5.18674	0.0239921	0.370561	0.00565296	3.07989e-05	0.000972777	0.000219888	0.101797	4.0734e-05	1.93766	0.0130692	4.70305	0.0219116	0.368291	0.00540879	3.64066e-05	0.000292165	0.000227261	0.072174	4.89402e-05
1.94471	0.00645941	4.01753	0.0183018	0.406571	0.00537242	2.62132e-05	0.000713907	0.000343668	0.135868	3.67098e-05	1.95153	0.0175165	5.44328	0.026405	0.366956	0.00568676	2.59295e-05	0.00155791	0.000208304	0.105846	3.24281e-05	1.94831	0.013494	4.628	0.0189364	0.374535	0.00539951	2.45639e-05	0.00142757	0.000200582	0.0760683	2.78506e-05
1.95543	0.00381584	3.71495	0.0191325	0.408327	0.00570164	3.54388e-05	0.000709931	5.34395e-05	0.103995	1.42784e-05	1.96219	0.0158329	5.32857	0.0236638	0.375102	0.00629025	3.1427e-05	0.00137393	0.000209126	0.0907258	2.05433e-05	1.95896	0.0166078	4.50565	0.0209309	0.386714	0.00581833	3.56737e-05	0.00106603	0.000109541	0.0906292	1.86974e-05
1.96614	0.00647067	3.94917	0.0199096	0.384087	0.00543294	2.6113e-05	0.000219827	0.000181882	0.0984358	4.39952e-05	1.97286	0.0120541	5.45415	0.0271596	0.370709	0.00608596	2.76436e-05	0.00138739	0.000149552	0.0960201	1.46766e-05	1.9696	0.0173421	4.45307	0.0224522	0.397835	0.00587023	2.80279e-05	0.000879904	0.000141738	0.0916171	2.20187e-05
1.97686	0.00384258	3.99347	0.020028	0.398317	0.00577482	2.86238e-05	0.00170098	0.000182964	0.104732	6.91105e-06	1.98352	0.0114777	5.51575	0.0248802	0.357402	0.00574418	2.85126e-05	0.001742	0.000101609	0.0967608	2.33678e-05	1.98025	0.0164257	4.60594	0.0198866	0.393969	0.00566872	2.09967e-05	0.000109469	0.000187675	0.0797034	4.09701e-05
1.98757	0.00436858	4.51407	0.0224015	0.416366	0.00585184	3.13481e-05	0.000222892	2.17923e-05	0.0924918	6.99301e-06	1.99419	0.0109029	5.64219	0.0277341	0.379597	0.00589784	2.46514e-05	0.00172193	0.00011538	0.0803933	2.47709e-06	1.9909	0.018567	4.91733	0.020564	0.371425	0.00558916	2.67307e-05	0.00127241	3.16035e-05	0.0856402	6.73745e-05
1.99829	0.00566184	4.66891	0.0210865	0.414041	0.00592334	2.19562e-05	0.00323929	0.000219235	0.0998821	6.02885e-05	2.00485	0.00888745	5.50776	0.0265026	0.359039	0.00653946	2.50669e-05	0.000957407	0.000142643	0.100405	2.55648e-05	2.00154	0.0155868	5.00872	0.0224256	0.381807	0.00576967	2.9915e-05	0.0010685	6.27568e-05	0.0926766	8.91479e-05
2.009	0.00596115	4.61817	0.0197547	0.421229	0.00556996	3.29687e-05	0.00174258	0.000452389	0.0780952	7.08455e-06	2.01551	0.00837685	6.12138	0.0293827	0.358053	0.00613698	2.88208e-05	0.000982315	0.00011619	0.114402	2.91882e-05	2.01219	0.0207997	5.46616	0.024111	0.391495	0.0058962	2.21915e-05	0.00107396	9.4708e-05	0.082243	6.0678e-05
2.01971	0.00458102	4.44666	0.0191888	0.379926	0.00570574	3.27412e-05	0.0022325	0.000153418	0.117292	1.46392e-05	2.02618	0.00779777	5.93282	0.0298171	0.374916	0.0065686	2.86293e-05	0.00100709	0.000227153	0.103539	3.59963e-05	2.02284	0.0200778	5.73048	0.0246201	0.39568	0.00643056	3.24753e-05	0.00200359	7.75695e-05	0.0726851	6.91404e-05
2.03043	0.00878192	4.33703	0.0214799	0.39591	0.00591945	2.38379e-05	0.000709733	0.000150211	0.102502	2.9225e-05	2.03684	0.00641594	6.25238	0.029057	0.390309	0.00709393	2.86334e-05	0.000827922	0.000262236	0.0978488	3.65828e-05	2.03348	0.0221084	5.73133	0.0252439	0.370752	0.00604044	2.8713e-05	0.00239202	9.34796e-05	0.0885109	6.30656e-05
2.04114	0.00670903	4.0856	0.0169063	0.383537	0.00571022	3.12233e-05	0.00212816	0.000553835	0.0961387	4.29697e-05	2.04751	0.00658045	6.08491	0.0297455	0.373512	0.00671201	2.99444e-05	0.00118046	0.000253748	0.0895254	2.9419e-05	2.04413	0.0234635	5.81784	0.0252526	0.384624	0.00604255	3.50488e-05	0.00124993	0.000187154	0.0820638	6.94396e-05
2.05186	0.00665826	4.05775	0.0190977	0.355573	0.00573998	2.05557e-05	0.000207571	0.000297616	0.0807994	5.6442e-05	2.05817	0.00875536	5.80503	0.0273344	0.373842	0.00667456	3.27447e-05	0.000968118	0.00012922	0.0994495	3.16546e-05	2.05478	0.0240245	5.7033	0.0241159	0.392082	0.00620017	3.4785e-05	0.000673237	0.000139278	0.0754459	5.31552e-05
2.06257	0.00875661	4.50669	0.0175322	0.385721	0.00602894	3.01699e-05	0.000211573	0.000272517	0.126094	3.58228e-05	2.06883	0.0109232	5.72179	0.024685	0.377164	0.00667596	2.89755e-05	0.00077599	0.000172087	0.086628	1.11101e-05	2.06542	0.0207876	5.49369	0.024493	0.374156	0.00632401	3.12201e-05	0.00123264	0.000107661	0.0788349	2.77741e-05
2.07329	0.00723227	4.78934	0.0221501	0.394675	0.00605156	3.29761e-05	0.000702586	0.000180999	0.0970036	4.37777e-05	2.0795	0.0286311	5.61257	0.030273	0.38307	0.00707547	3.97764e-05	0.0019171	0.000100765	0.102608	2.02148e-05	2.07607	0.0216619	5.78983	0.0259197	0.379659	0.00650189	2.83739e-05	0.000857612	4.6124e-05	0.0844748	3.09448e-05
2.084	0.00793931	4.92925	0.0234498	0.369607	0.00629087	3.70739e-05	0.00120992	0.000411255	0.104349	5.95205e-05	2.09016	0.0562473	5.42002	0.0280447	0.394444	0.00670215	2.75091e-05	0.0013613	0.000101212	0.100699	8.43065e-06	2.08672	0.019701	5.78407	0.0265598	0.381252	0.00614755	3.35672e-05	0.00123009	0.000215112	0.0829608	2.14722e-05
2.09471	0.00814648	5.17935	0.026839	0.383235	0.0073531	4.31224e-05	0.00220829	0.000607824	0.113293	3.70961e-05	2.10083	0.0599652	5.35799	0.0270994	0.390382	0.00673888	3.59005e-05	0.0015475	7.09647e-05	0.116676	1.73107e-05	2.09736	0.0267323	5.79983	0.0256152	0.388224	0.00639806	3.32922e-05	0.000859892	0.000231909	0.0706344	4.04918e-05
2.10543	0.00791464	5.64515	0.0327036	0.38059	0.00750544	3.04393e-05	0.00274006	0.00282542	0.110851	6.80871e-05	2.11149	0.04051	5.00538	0.0253076	0.386896	0.00661197	4.16622e-05	0.00227478	0.000114873	0.103364	2.88533e-05	2.10801	0.0305893	5.85531	0.0252944	0.375203	0.00670243	3.77866e-05	0.00181074	9.30674e-05	0.0631898	2.16928e-05
2.11614	0.0169352	5.54473	0.0345253	0.376425	0.00768314	3.14154e-05	0.00372075	0.00650668	0.101366	0.000135768	2.12216	0.0249053	5.36694	0.0232883	0.400686	0.00661656	3.35188e-05	0.000413124	5.49235e-05	0.101082	3.15591e-05	2.11866	0.0324363	5.77625	0.025379	0.378376	0.00692758	3.03894e-05	0.00161381	9.26603e-05	0.0676166	1.84509e-05
2.12686	0.0321947	5.6276	0.0344577	0.367273	0.00778884	4.285e-05	0.00565455	0.0135885	0.10208	0.00028388	2.13282	0.0162516	5.37521	0.0226058	0.390267	0.0068095	3.45589e-05	0.0015091	0.000186531	0.0999204	1.97604e-05	2.1293	0.0356249	5.55881	0.0274192	0.390839	0.00672025	3.2036e-05	0.000664211	0.00012251	0.0907737	2.14089e-05
2.13757	0.0456891	5.30914	0.0345222	0.378181	0.00741322	3.205e-05	0.0066069	0.0231879	0.0958292	0.00051313	2.14348	0.0109521	5.41337	0.0232304	0.400828	0.00673413	3.89185e-05	0.000971568	0.0001591	0.0988061	2.29238e-05	2.13995	0.033338	5.2266	0.0269464	0.3728	0.00635296	2.85324e-05	0.000846259	0.00016757	0.0826794	2.12906e-05
2.14829	0.04618	5.24923	0.0360839	0.373307	0.00768808	3.23171e-05	0.00517377	0.0264723	0.102367	0.000562453	2.15415	0.00792347	5.42442	0.0245818	0.408559	0.00676374	3.61723e-05	0.00207722	0.000158577	0.110081	2.28481e-05	2.15059	0.0334527	5.32115	0.0331609	0.395117	0.00656116	3.6788e-05	0.00123994	0.00017059	0.0845974	1.85161e-05
2.159	0.0389369	5.27262	0.0316582	0.382038	0.00820694	3.80194e-05	0.00563724	0.0205	0.09608	0.000507019	2.16481	0.00743847	5.19377	0.0236264	0.401967	0.00659595	3.66529e-05	0.000970068	0.000203221	0.107116	3.74647e-05	2.16124	0.0269349	5.62556	0.0370697	0.398011	0.0068465	3.03443e-05	0.00179865	0.000107965	0.0927145	2.15645e-05
2.16971	0.0256928	5.44665	0.0338689	0.405922	0.00774728	3.75684e-05	0.00654449	0.0125273	0.109979	0.000368231	2.17548	0.00534931	4.72201	0.0238901	0.375314	0.00625007	3.7615e-05	0.00149411	0.000184553	0.106063	2.81241e-05	2.17189	0.0258147	5.64177	0.0293329	0.382032	0.00651185	3.31828e-05	0.00141937	0.000292826	0.0921474	8.98105e-06
2.18043	0.0186207	5.18046	0.029003	0.383967	0.00725123	2.91482e-05	0.00310356	0.00652856	0.0968312	0.000247842	2.18614	0.00617509	4.63849	0.0218672	0.394732	0.00619971	3.37637e-05	0.00131315	0.000111982	0.0855859	3.66981e-05	2.18253	0.0215676	5.61088	0.0287021	0.386608	0.00694276	3.24644e-05	0.00105067	0.000108616	0.0752202	5.88762e-06
2.19114	0.0133715	5.12748	0.0255576	0.408167	0.00725854	3.94268e-05	0.000688442	0.00339278	0.111472	0.000174382	2.1968	0.00654857	4.15407	0.0231401	0.386367	0.00643284	2.62739e-05	0.000763566	9.66783e-05	0.107081	2.50607e-05	2.19318	0.0191433	5.27584	0.0264157	0.364059	0.00634246	3.39252e-05	0.00161941	0.000170795	0.089422	1.22129e-05
2.20186	0.0122083	5.17534	0.0248923	0.394664	0.00627519	2.75604e-05	0.00305442	0.00219707	0.0907393	0.000179252	2.20747	0.00502933	4.17361	0.0223053	0.384685	0.00599145	4.21511e-05	0.00148884	0.000111531	0.0988338	2.23164e-05	2.20383	0.0159825	4.91292	0.0255082	0.391863	0.00672791	4.26143e-05	0.000869993	0.000125515	0.0686597	9.14747e-06
2.21257	0.013158	4.64836	0.0233535	0.38578	0.00653343	3.01509e-05	0.00164629	0.00099512	0.0944984	4.30676e-05	2.21813	0.00360816	4.23218	0.0210391	0.391615	0.00597421	3.71651e-05	0.00096204	6.92016e-05	0.101481	2.8434e-05	2.21447	0.0121001	4.68782	0.0227274	0.390236	0.00626751	4.88187e-05	0.00159887	0.000214733	0.0726092	2.45536e-05
2.22329	0.00970048	4.27108	0.0195788	0.39205	0.00631533	3.21808e-05	0.00115615	0.000987059	0.118547	2.82967e-05	2.2288	0.00355189	4.42315	0.0202561	0.379424	0.00596528	4.07053e-05	0.0011601	0.000129528	0.112869	1.12371e-05	2.22512	0.0112938	4.37519	0.0241336	0.398567	0.00611308	3.7339e-05	0.00102377	0.00022719	0.0742113	4.89165e-05
2.234	0.00993123	3.92402	0.0251344	0.395274	0.00623216	4.45891e-05	0.000695571	0.000563777	0.102548	5.8498e-05	2.23946	0.003539	4.67889	0.0206696	0.387479	0.00607994	3.16976e-05	0.00115149	4.00527e-05	0.110078	3.43837e-05	2.23577	0.0094259	4.27903	0.0208151	0.384879	0.00579192	3.55952e-05	0.00101419	7.49642e-05	0.0909856	4.5416e-05
2.24471	0.00646751	4.14323	0.0230126	0.382122	0.00654466	4.20434e-05	0.00214712	0.000211662	0.108572	1.41316e-05	2.25012	0.00459622	4.92429	0.0202651	0.379089	0.00573737	3.52974e-05	0.00170997	4.01917e-05	0.105043	8.27454e-06	2.24641	0.00903148	4.178	0.0210837	0.385249	0.00578613	3.66402e-05	0.00103012	0.000121932	0.083997	2.44088e-05
2.25543	0.00514126	3.9855	0.0261818	0.380043	0.00613145	3.39541e-05	0.000691523	0.000307073	0.100202	1.41391e-05	2.26079	0.00547723	4.97556	0.0210584	0.369036	0.00570554	2.96363e-05	0.00117369	0.000251158	0.100764	4.09481e-05	2.25706	0.00988281	4.23148	0.0218692	0.37315	0.00605963	3.65732e-05	0.000483031	9.36849e-05	0.0778589	1.54686e-05
2.26614	0.0061014	3.99321	0.0267542	0.351888	0.00621543	2.63381e-05	0.00209469	0.000330511	0.0995659	-5.44707e-07	2.27145	0.00641443	4.79185	0.0211661	0.367083	0.00543568	2.90322e-05	0.000980928	8.54111e-05	0.106453	3.77789e-05	2.26771	0.0100288	4.55251	0.0233241	0.374018	0.00604221	3.30304e-05	0.000670855	0.000140036	0.0960777	2.80842e-05
2.27686	0.0064764	4.16027	0.0295479	0.340071	0.00609277	4.05289e-05	0.00113312	0.000204039	0.12361	-5.38304e-07	2.28212	0.00611113	4.569	0.0225682	0.361411	0.00576137	2.70318e-05	0.00152737	0.000203156	0.111715	3.45322e-05	2.27835	0.00866218	4.67935	0.0225168	0.368076	0.006088	3.81708e-05	0.000478013	0.000170286	0.104577	1.53265e-05
2.28757	0.0071756	4.27458	0.025774	0.344939	0.00584861	3.85188e-05	0.000668888	0.000174446	0.0952826	2.08208e-05	2.29278	0.0051063	4.48458	0.0207056	0.347165	0.00518515	2.88755e-05	0.000596067	0.000215434	0.0859381	2.54823e-05	2.289	0.00963158	4.65261	0.0216948	0.35956	0.00592922	3.12254e-05	0.00102295	0.000121224	0.0864411	1.5006e-05
2.29829	0.00508481	4.35968	0.0289013	0.348642	0.00597582	3.4491e-05	0.00449253	0.000145631	0.111304	-7.76684e-06	2.30344	0.00691177	4.4466	0.0203605	0.328767	0.00550042	2.12703e-05	0.000416769	0.000113838	0.103177	1.69647e-05	2.29965	0.0124761	5.08535	0.0234542	0.343497	0.00595513	2.69721e-05	0.000652598	0.000181917	0.107859	2.73559e-05
2.309	0.00787248	4.95657	0.0333604	0.35217	0.00620397	3.36504e-05	0.000683237	8.39669e-05	0.0844507	4.31429e-05	2.31411	0.00874833	4.12287	0.0208761	0.340477	0.00531696	2.71435e-05	0.000791771	0.000144509	0.100128	8.3152e-06	2.31029	0.0125282	5.03124	0.023596	0.363238	0.00568465	3.62565e-05	0.00193864	0.000135756	0.0931352	2.64694e-06
2.31971	0.0110852	4.88154	0.0286494	0.365043	0.00613164	2.72145e-05	0.00314085	0.000149427	0.117035	6.84338e-06	2.32477	0.00782522	4.04062	0.0221766	0.345119	0.0052702	2.13145e-05	0.00152555	1.05953e-05	0.113048	8.26523e-06	2.32094	0.0147623	4.93	0.0244576	0.354925	0.00579589	3.13461e-05	0.00179642	0.000154488	0.0919558	1.84417e-05
2.33043	0.00883708	4.6357	0.0287956	0.355149	0.00657199	4.62716e-05	0.00267245	5.38101e-05	0.100847	2.92957e-05	2.33544	0.00917599	4.20965	0.0204078	0.338396	0.00544242	2.31718e-05	0.00153336	5.52187e-05	0.0973027	1.1232e-05	2.33159	0.014278	4.73416	0.0230699	0.351368	0.00567833	3.29499e-05	0.00180476	0.000108625	0.0803625	2.72325e-06
2.34114	0.0138422	4.42375	0.0288595	0.374536	0.0061164	2.17221e-05	0.00169931	5.42482e-05	0.0959101	-5.74129e-07	2.3461	0.0108874	4.359	0.0215562	0.335291	0.00526416	1.94688e-05	0.00115091	0.000172306	0.0932443	5.32608e-06	2.34223	0.0181755	4.74499	0.0214725	0.368216	0.00592731	2.93964e-05	0.00144107	7.84128e-05	0.0882013	1.23418e-05
2.35186	0.0121078	4.15395	0.0243017	0.369175	0.00555462	2.84881e-05	0.000204621	0.000342787	0.104202	6.86799e-06	2.35677	0.0113218	4.49613	0.0224061	0.348497	0.00545999	1.97739e-05	0.00135568	7.04547e-05	0.102119	1.12923e-05	2.35288	0.0205297	4.52706	0.0215512	0.352314	0.00584198	2.84431e-05	0.0025492	9.26111e-05	0.0812282	8.99814e-06
2.36257	0.0122933	3.79721	0.0215962	0.366847	0.00549145	2.35971e-05	0.00215021	8.4986e-05	0.107075	1.41795e-05	2.36743	0.011223	4.48325	0.022024	0.3409	0.00551594	1.6744e-05	0.00187203	5.42636e-05	0.0906544	5.2868e-06	2.36353	0.0209046	4.52466	0.0203846	0.376169	0.00591453	2.30748e-05	0.000473097	0.000138568	0.0728885	2.70046e-06
2.37329	0.00914255	3.73358	0.0209845	0.352044	0.00541151	2.18837e-05	-0.000277896	2.0744e-05	0.0916149	-7.73836e-06	2.37809	0.0123767	4.63224	0.0218139	0.349299	0.00551493	2.35133e-05	0.000604566	2.54051e-05	0.0914919	5.35804e-06	2.37417	0.0194918	4.71972	0.0203128	0.359603	0.0054429	3.44145e-05	0.00175476	7.54588e-05	0.077765	2.11034e-05
2.384	0.00823503	4.15695	0.0216641	0.361462	0.00572313	2.88338e-05	0.00162994	2.0851e-05	0.0745867	2.11278e-05	2.38876	0.0124132	4.62881	0.0235659	0.343673	0.00532054	2.46639e-05	0.000784512	0.000128154	0.0970539	1.11141e-05	2.38482	0.0178961	4.68236	0.0205618	0.354387	0.00550084	2.48677e-05	0.000461206	1.49262e-05	0.0940308	1.18178e-05
2.39471	0.00670433	4.23704	0.0245993	0.351833	0.00608346	2.41099e-05	0.00256672	0.000144813	0.092371	6.62994e-06	2.39942	0.0150697	4.90327	0.0240997	0.356001	0.00579663	2.82127e-05	0.00098629	0.000115559	0.105898	5.42248e-06	2.39546	0.0169889	4.63659	0.0201572	0.359511	0.00541554	2.75181e-05	0.00118799	5.96971e-05	0.0748592	5.66209e-06
2.40543	0.00625631	4.54904	0.0262121	0.362039	0.00608455	2.45565e-05	0.00019911	5.26925e-05	0.122967	-5.5943e-07	2.41009	0.0153843	4.88534	0.0245885	0.366766	0.00558123	2.65586e-05	0.00117848	0.000191239	0.119314	1.43289e-05	2.40611	0.0164292	4.63044	0.0220655	0.351375	0.00505704	2.53546e-05	0.000460951	0.000180506	0.0811845	1.79519e-05
2.41614	0.00863594	4.71975	0.0237408	0.345289	0.00615007	1.97458e-05	-0.000281409	0.000114739	0.106053	-7.79073e-06	2.42075	0.015066	5.08053	0.0238955	0.352389	0.00573018	2.75387e-05	0.000806002	8.62688e-05	0.106707	5.46362e-06	2.41676	0.0163673	4.70321	0.0217493	0.36006	0.00547814	2.80082e-05	0.00104048	0.000123729	0.0822138	2.71171e-06
2.42686	0.0127675	4.55157	0.0201295	0.356661	0.00615692	2.4495e-05	0.00116123	2.10413e-05	0.091985	1.40264e-05	2.43141	0.0149867	5.18533	0.0256427	0.353706	0.00603565	2.37142e-05	0.000812426	0.000147744	0.112288	2.51148e-06	2.4274	0.0161949	4.77378	0.0223091	0.362968	0.00549048	2.3637e-05	0.000675411	0.000141946	0.0873203	1.56131e-05
2.43757	0.0162076	4.79892	0.0229666	0.349037	0.0060591	3.5792e-05	0.000675264	2.09234e-05	0.114573	6.69687e-06	2.44208	0.0161094	5.31074	0.0236583	0.352935	0.00625506	2.99958e-05	0.0013824	0.000117358	0.101581	1.44896e-05	2.43805	0.0183824	4.99294	0.0220699	0.350056	0.00544949	2.71556e-05	0.00144945	0.000142334	0.0836162	5.99259e-06
2.44829	0.0196338	4.75186	0.0236751	0.366707	0.00627106	3.42505e-05	0.00114062	0.000237571	0.108687	1.37868e-05	2.45274	0.0171441	5.36159	0.0248169	0.348143	0.00623821	2.72177e-05	0.00118898	0.000162454	0.107589	8.47267e-06	2.4487	0.0219844	4.79116	0.0231028	0.36434	0.00578914	2.48589e-05	0.00143057	9.3633e-05	0.079517	2.73617e-06
2.459	0.0218935	4.87164	0.0245809	0.356924	0.00635054	2.98452e-05	0.00114465	0.000300713	0.110945	2.10355e-05	2.46341	0.0190992	5.76309	0.0270862	0.337964	0.00586078	2.3722e-05	0.00081351	0.000102169	0.0964288	5.50647e-06	2.45934	0.0287033	4.96525	0.0220493	0.362341	0.00573323	2.75754e-05	0.00123041	0.000170483	0.0913686	5.87131e-06
2.46971	0.0194947	5.21163	0.0253125	0.366546	0.00631053	2.5719e-05	0.000679774	2.11036e-05	0.110889	2.13783e-05	2.47407	0.018298	5.92473	0.0250465	0.342413	0.00616602	2.94166e-05	0.000999069	7.14261e-05	0.130804	1.1444e-05	2.46999	0.0316192	5.35393	0.0230909	0.363822	0.00631299	3.18448e-05	0.00143744	1.55892e-05	0.0912284	1.23387e-05
2.48043	0.0191625	5.35567	0.0236934	0.388805	0.00612337	3.00613e-05	0.000202162	0.000119451	0.0892747	6.95724e-06	2.48473	0.0162598	6.13471	0.0270496	0.34028	0.00606875	2.53287e-05	0.000431121	7.12293e-05	0.123337	5.46582e-06	2.48064	0.0313049	5.42831	0.022817	0.352786	0.00575139	2.14903e-05	0.0012414	7.81595e-05	0.0740365	1.22979e-05
2.49114	0.0164778	5.70459	0.0219139	0.365038	0.00612588	3.1262e-05	0.00368748	0.0001195	0.102759	6.95974e-06	2.4954	0.0145471	6.05768	0.028099	0.349021	0.00646247	2.91724e-05	0.00119692	0.000193887	0.137295	1.45253e-05	2.49128	0.0297515	5.55731	0.0218919	0.369241	0.0061057	2.21767e-05	0.0012523	9.46609e-05	0.0812578	-4.50028e-07
2.50186	0.0188618	5.64194	0.0274111	0.362207	0.00655623	2.99356e-05	0.000696107	5.40836e-05	0.130022	6.92755e-06	2.50606	0.0146535	6.04141	0.0315135	0.344773	0.00619378	3.10116e-05	0.0028724	0.00017632	0.124104	4.39677e-05	2.50193	0.0248928	5.4133	0.0230297	0.366318	0.00575969	3.28136e-05	0.00106883	0.000143339	0.0749378	1.90084e-05
2.51257	0.0177499	5.52556	0.027115	0.339455	0.0066231	2.84417e-05	0.00215911	2.14186e-05	0.0851004	2.16947e-05	2.51673	0.0146598	6.10432	0.0346831	0.352414	0.00610416	2.76701e-05	0.000812295	0.000117011	0.123853	3.53433e-05	2.51258	0.0242764	5.53455	0.0247198	0.376105	0.00586819	3.99908e-05	0.00150314	8.20716e-05	0.0800108	2.29481e-05
2.52329	0.0182833	5.46411	0.0253711	0.351255	0.00686789	2.74728e-05	0.000692811	0.000118538	0.113363	6.90274e-06	2.52739	0.0143505	6.24955	0.0313684	0.357851	0.00613617	3.46504e-05	0.000243546	0.000101352	0.119694	3.21989e-05	2.52322	0.0222097	5.09503	0.0204052	0.383396	0.00599099	3.29459e-05	0.00090466	6.5894e-05	0.09722	9.60429e-06
2.534	0.0157968	5.34431	0.0289062	0.364379	0.00642647	4.52676e-05	0.00168431	5.4025e-05	0.0677869	6.91898e-06	2.53806	0.0109079	6.32532	0.0289508	0.354389	0.00641499	2.76692e-05	0.00138061	0.00017765	0.0992861	2.04148e-05	2.53387	0.0205871	5.18473	0.0222637	0.375119	0.00571347	2.42778e-05	0.000690596	4.85183e-05	0.0816015	6.13593e-06
2.54471	0.0122761	5.421	0.0270402	0.343274	0.0060419	2.99006e-05	0.00118864	0.00015121	0.0868816	2.19053e-05	2.54872	0.0105562	6.22397	0.0280173	0.346021	0.00622379	2.64914e-05	0.00157991	0.000148248	0.0967142	1.45333e-05	2.54452	0.0195899	4.82362	0.0186361	0.368382	0.00524787	2.47312e-05	0.000675063	6.33069e-05	0.0815554	6.00038e-06
2.55543	0.0072965	5.29495	0.0279947	0.355223	0.00630859	3.46554e-05	0.00317117	0.00021617	0.104156	2.19225e-05	2.55938	0.0110753	6.40889	0.0266018	0.34425	0.00605705	3.32682e-05	0.00156051	0.000146403	0.106136	2.32517e-05	2.55516	0.0236058	4.84759	0.0175501	0.373013	0.00544234	3.00233e-05	0.000671497	0.000141896	0.0933835	1.5604e-05
2.56614	0.00922108	5.70892	0.025771	0.376331	0.00620583	3.24798e-05	0.000697328	0.000184832	0.0922677	2.20511e-05	2.57005	0.013268	6.27116	0.0266859	0.353261	0.00636278	3.31294e-05	0.000816007	0.000132562	0.109904	1.74802e-05	2.56581	0.0221729	5.09133	0.0176482	0.383675	0.00510966	1.68665e-05	0.000676229	7.93711e-05	0.0729728	9.25039e-06
2.57686	0.00893297	5.93145	0.0257277	0.378463	0.00635252	3.62281e-05	0.00270388	-1.08899e-05	0.0724354	2.21604e-05	2.58071	0.0138845	6.19267	0.026056	0.36275	0.00612415	2.4541e-05	0.00213886	0.000132181	0.10721	5.48727e-06	2.57646	0.022048	4.97097	0.0176775	0.376993	0.0051718	2.75553e-05	0.00182556	0.000126079	0.0750253	1.5599e-05
2.58757	0.010524	6.09113	0.0286479	0.412877	0.00702022	2.79481e-05	0.00271211	0.000186347	0.105624	1.46258e-05	2.59138	0.0140885	6.15575	0.026033	0.366355	0.00602989	2.55081e-05	0.000816542	0.00016297	0.097587	1.4485e-05	2.5871	0.0217971	4.93679	0.0171451	0.384701	0.00518739	2.6957e-05	0.00143461	7.84483e-05	0.0834219	2.74807e-06
2.59829	0.0112438	5.77968	0.0281648	0.364638	0.00640535	3.63867e-05	0.00120561	8.78111e-05	0.0892474	1.46426e-05	2.60204	0.0145944	6.22351	0.0227841	0.361233	0.00603597	3.07272e-05	0.000812571	0.000101623	0.111702	8.45233e-06	2.59775	0.0213524	4.69116	0.0164721	0.377648	0.00514237	3.01228e-05	0.00142187	0.000171224	0.0796805	1.54023e-05
2.609	0.0174222	5.82564	0.0252838	0.338335	0.00631722	2.92349e-05	0.000199404	0.000120954	0.1108	1.4669e-05	2.6127	0.015833	6.28873	0.0237757	0.36562	0.00591514	3.29382e-05	0.00118983	0.000146918	0.0938651	1.14248e-05	2.60839	0.0190915	4.99967	0.0159204	0.381931	0.00509262	3.07014e-05	0.00125517	4.75096e-05	0.0776965	2.77602e-06
2.61971	0.00933055	5.85509	0.0260794	0.380399	0.00630534	2.80528e-05	0.00171224	2.20365e-05	0.11964	-5.90469e-07	2.62337	0.0201548	6.28409	0.0225967	0.368901	0.00615164	2.86301e-05	0.000627194	0.000147686	0.0971333	2.50727e-06	2.61904	0.0183142	4.95843	0.0173475	0.408667	0.00515292	2.52936e-05	0.000480739	6.34802e-05	0.0734109	6.01475e-06
2.63043	0.00910383	6.0425	0.027255	0.369788	0.00633599	3.15268e-05	0.00069997	0.00021909	0.0687428	1.46155e-05	2.63403	0.0189749	5.81673	0.0232121	0.371077	0.0059155	3.04386e-05	0.00136691	4.07398e-05	0.0973409	2.31252e-05	2.62969	0.0202264	5.13046	0.0166161	0.410368	0.00522666	2.6058e-05	-0.000102566	9.62691e-05	0.0875061	2.80852e-06
2.64114	0.0145333	6.11372	0.0234495	0.391467	0.0064441	3.88204e-05	0.00120485	0.000219665	0.13206	2.9897e-05	2.6447	0.0171721	5.66561	0.0230937	0.36479	0.00586227	3.27391e-05	0.00153781	0.000114433	0.0966984	1.41226e-05	2.64033	0.0212437	5.2074	0.0168276	0.392205	0.00556129	2.87893e-05	0.00145139	0.000111276	0.0734752	2.78182e-06
2.65186	0.0142435	5.49778	0.0269897	0.395512	0.00628263	5.61487e-05	0.000692288	0.000151884	0.0815005	6.9459e-06	2.65536	0.0150067	5.9285	0.021502	0.366346	0.00573918	2.60643e-05	0.000609904	0.000158187	0.0939459	2.27764e-05	2.65098	0.0209402	5.35279	0.0165556	0.386725	0.00518497	3.06428e-05	0.000478204	9.49562e-05	0.0924471	9.21779e-06
2.66257	0.0129615	5.43207	0.0202467	0.395298	0.00583348	5.30498e-05	0.00166373	-1.06631e-05	0.104061	-5.75542e-07	2.66602	0.012328	5.70236	0.0233432	0.382396	0.00605938	3.33058e-05	0.00117275	0.0001	0.0904661	3.46929e-05	2.66163	0.0203887	5.05758	0.0176402	0.385671	0.00521026	3.05592e-05	0.000476596	-1.12139e-07	0.0851988	2.76186e-06
2.67329	0.0104319	4.95716	0.019951	0.393227	0.00561057	2.83944e-05	0.000680598	0.000181537	0.117054	5.12948e-05	2.67669	0.0117486	5.76631	0.0227895	0.377479	0.00606796	3.79945e-05	0.000807796	8.57984e-05	0.10608	1.7245e-05	2.67227	0.0225639	4.91136	0.0154288	0.380431	0.00506979	3.40207e-05	0.00084993	0.000124545	0.0814267	9.06436e-06
2.684	0.00775411	4.59312	0.0198968	0.391681	0.00551166	4.40213e-05	0.00118136	5.39519e-05	0.108684	-8.06369e-06	2.68735	0.0101196	5.36619	0.0226923	0.365312	0.00587038	3.41239e-05	0.00170577	0.000142568	0.104491	1.39729e-05	2.68292	0.0222895	4.75895	0.018463	0.37131	0.00497815	3.1402e-05	0.000277571	0.000108309	0.0830788	5.85813e-06
2.69471	0.00917275	4.55553	0.0210597	0.400693	0.00624947	2.29389e-05	0.00268303	5.43344e-05	0.10561	-8.12111e-06	2.69802	0.0101434	5.13781	0.0209581	0.386077	0.00594162	3.52543e-05	0.001698	5.43042e-05	0.107813	2.25315e-05	2.69357	0.025725	4.80772	0.0182986	0.367439	0.00539985	2.83007e-05	0.000838197	1.5269e-05	0.0850368	2.68701e-06
2.70543	0.0109938	4.66023	0.0204074	0.400913	0.00572018	2.45726e-05	0.00222501	5.53374e-05	0.0840797	3.01089e-05	2.70868	0.0138635	4.86441	0.0234995	0.376689	0.00565901	3.24215e-05	0.00186613	0.000140813	0.107745	2.8065e-05	2.70421	0.0230163	4.80806	0.0187881	0.36671	0.00536773	3.38612e-05	0.00143322	1.56227e-05	0.0922272	1.8758e-05
2.71614	0.0107677	4.70704	0.0198688	0.393077	0.00546783	3.73638e-05	0.00169375	-1.08677e-05	0.0838815	2.96926e-05	2.71934	0.0153526	4.8349	0.0237645	0.389925	0.00568111	3.94755e-05	0.00208137	8.42447e-05	0.111464	3.43334e-05	2.71486	0.0226986	5.08609	0.0185967	0.381303	0.00522221	2.93327e-05	0.000479185	4.77024e-05	0.0846075	4.17059e-05
2.72686	0.0143184	4.88853	0.0250157	0.373101	0.00602027	3.24958e-05	0.00118978	-0.000108717	0.0778695	2.20577e-05	2.73001	0.0170953	4.60152	0.0221579	0.386015	0.00570411	4.09865e-05	0.00152157	6.91361e-05	0.1009	2.41537e-06	2.72551	0.0245805	4.95602	0.0207157	0.381635	0.00541939	2.88446e-05	0.00106263	-1.60542e-05	0.073165	4.82075e-05
2.73757	0.0129416	4.54449	0.0207967	0.37199	0.00608964	3.16577e-05	0.00213029	0.000307311	0.0955397	6.78297e-06	2.74067	0.0151686	4.19278	0.0194602	0.387381	0.00560286	3.10559e-05	0.00133907	0.000142388	0.100143	1.10696e-05	2.73615	0.022934	4.64297	0.0174866	0.366329	0.00556508	3.27423e-05	0.00300053	6.35101e-05	0.0813465	4.48547e-05
2.74829	0.0131353	4.42555	0.0254783	0.381721	0.00617648	3.05306e-05	0.00213214	5.30713e-05	0.0853208	2.15111e-05	2.75134	0.01163	4.06053	0.0198904	0.403471	0.00545167	3.52051e-05	0.00208642	0.000172972	0.0839285	1.40583e-05	2.7468	0.0319151	4.42061	0.0212828	0.359422	0.0049426	2.76461e-05	0.00141519	0.000108734	0.0876975	2.80292e-05
2.759	0.0120656	4.38478	0.0278346	0.373748	0.00621534	3.45855e-05	0.00113967	0.000146051	0.117104	6.67603e-06	2.762	0.0103704	4.0858	0.0186464	0.410291	0.00543466	3.12055e-05	-0.000125818	0.000130168	0.100873	8.33935e-06	2.75745	0.0287587	4.35894	0.0207328	0.369827	0.00504066	2.39205e-05	0.00158264	6.12383e-05	0.0763122	3.38869e-05
2.76971	0.0104465	4.21043	0.0222912	0.378306	0.00563641	3.00481e-05	0.00114032	8.35501e-05	0.115367	3.56615e-05	2.77267	0.00847396	4.33842	0.0189561	0.400544	0.00572155	2.61307e-05	0.00100049	0.000101113	0.106002	-4.83049e-07	2.76809	0.0232679	3.9795	0.0224833	0.37338	0.0052057	3.12219e-05	0.00174993	4.5393e-05	0.0704333	3.35121e-05
2.78043	0.00738454	4.1819	0.0276123	0.379268	0.00589042	4.27392e-05	0.000663188	8.37908e-05	0.12496	2.12313e-05	2.78333	0.0100345	4.53831	0.0185627	0.389663	0.00599003	3.24358e-05	0.000804262	8.51514e-05	0.0900938	1.71109e-05	2.77874	0.0225817	4.12498	0.0220011	0.377179	0.00523057	2.41793e-05	0.00273412	7.74029e-05	0.0848549	1.53246e-05
2.79114	0.00994447	4.30595	0.0209477	0.387704	0.00586982	2.57389e-05	0.00115115	5.27689e-05	0.0661744	2.87075e-05	2.79399	0.0143506	4.7189	0.0196285	0.389308	0.00574262	3.24232e-05	0.000976765	6.93026e-05	0.103431	8.20161e-06	2.78939	0.0206751	4.23052	0.0226924	0.372371	0.00526693	2.70305e-05	0.000471544	9.44234e-05	0.0958312	9.16228e-06
2.80186	0.00880043	3.89429	0.0240739	0.402246	0.00583827	3.08638e-05	0.00116999	0.000117993	0.0852989	2.91878e-05	2.80466	0.0198249	4.76581	0.0253597	0.390178	0.00620415	3.72824e-05	0.00226603	0.000231406	0.120244	2.85142e-05	2.80003	0.0224204	4.31618	0.0240965	0.368291	0.00532826	2.95001e-05	0.00239477	9.44657e-05	0.0906389	1.87898e-05
2.81257	0.00600733	3.78233	0.0208695	0.395478	0.00538447	3.70147e-05	0.00266486	0.000151319	0.106982	2.94127e-05	2.81532	0.0222523	4.81851	0.0243937	0.374565	0.00595554	3.42184e-05	0.00318279	2.53068e-05	0.0967051	4.87679e-05	2.81068	0.022384	4.04775	0.0204161	0.364437	0.00518819	2.98099e-05	0.00158925	9.23806e-05	0.0818132	8.96348e-06
2.82329	0.00732901	3.81537	0.0163741	0.42032	0.0053515	3.27835e-05	0.00119636	2.19872e-05	0.0940768	3.74814e-05	2.82599	0.0251105	4.98626	0.0291009	0.377973	0.00694716	2.5252e-05	0.00172354	9.94056e-05	0.111161	2.28263e-05	2.82132	0.0216341	4.35031	0.0204868	0.352953	0.00548758	3.45588e-05	0.000453398	0.000136503	0.0830791	1.19154e-05
2.834	0.00958309	3.67401	0.0181838	0.414142	0.00582407	3.29005e-05	0.000183742	5.31528e-05	0.101411	2.89143e-05	2.83665	0.0246096	4.77755	0.0303841	0.374655	0.00668492	3.28515e-05	0.0017336	7.02227e-05	0.0946912	4.34613e-05	2.83197	0.0182759	4.3458	0.0205751	0.370179	0.00577431	3.31374e-05	0.000446701	5.97548e-05	0.0814898	2.69725e-05
2.84471	0.00876384	3.76331	0.0186419	0.414472	0.00575184	4.5185e-05	0.00210791	0.000147116	0.101219	6.50495e-05	2.84731	0.0237101	4.94142	0.0272768	0.371662	0.00635039	3.58481e-05	0.000250717	7.09458e-05	0.103124	6.16651e-05	2.84262	0.0174469	4.33442	0.0215611	0.359402	0.0055759	2.586e-05	0.0013946	7.66566e-05	0.0717111	4.32927e-05
2.85543	0.00812249	4.0898	0.0215972	0.388289	0.00575889	3.58319e-05	0.00113925	-1.04175e-05	0.106336	5.75093e-05	2.85798	0.0259489	5.13449	0.0285147	0.381345	0.00631684	3.15589e-05	0.00159388	7.2287e-05	0.104271	5.37837e-05	2.85326	0.0143721	4.32261	0.0224016	0.36081	0.00538304	2.27064e-05	0.00102857	0.000139273	0.078334	2.16105e-05
2.86614	0.00903599	4.01333	0.0214148	0.402379	0.00577449	2.80091e-05	0.00114664	0.000210679	0.0977477	4.3286e-05	2.86864	0.0275992	5.21317	0.0281446	0.369123	0.00661553	3.8768e-05	0.00118382	0.000160365	0.0979532	1.42466e-05	2.86391	0.0125021	4.0309	0.0227549	0.386161	0.00549124	3.47341e-05	0.000467317	0.000125372	0.0763005	6.01904e-05
2.87686	0.0126991	3.81022	0.022372	0.402384	0.00598866	2.45139e-05	0.000180209	0.00011572	0.103179	5.05174e-05	2.87931	0.0335924	5.25654	0.030312	0.369942	0.00635017	3.08295e-05	0.00356098	0.000172851	0.115453	3.14706e-05	2.87456	0.011996	4.29113	0.0244779	0.386939	0.00570962	3.26092e-05	0.0012262	0.000155937	0.0879931	4.40027e-05
2.88757	0.0159972	3.75995	0.0220756	0.380139	0.00606468	2.84347e-05	0.00263386	-7.47963e-05	0.0963937	5.13629e-05	2.88997	0.0329865	5.67384	0.0317039	0.359872	0.00673738	3.03129e-05	0.00187219	0.000126458	0.0998775	1.66659e-05	2.8852	0.0106855	4.29531	0.0246866	0.39629	0.00613523	3.85953e-05	0.00182717	0.000126813	0.0648875	3.5053e-05
2.89829	0.0143708	3.82376	0.025902	0.387164	0.00620189	3.01536e-05	0.000185749	0.000152508	0.108776	2.20814e-05	2.90063	0.030247	5.81194	0.0319012	0.360123	0.00700881	3.56543e-05	0.00282829	8.44705e-05	0.111729	8.24645e-06	2.89585	0.00905528	4.52944	0.0238582	0.396294	0.00602147	3.70957e-05	0.000477935	1.59648e-05	0.0870749	2.89694e-05
2.909	0.0135791	4.20584	0.0219989	0.389841	0.00562101	2.40368e-05	0.000680144	-7.56859e-05	0.122423	2.19372e-05	2.9113	0.0241368	5.92313	0.0315858	0.369098	0.00682461	3.62016e-05	0.00249764	0.000145733	0.102084	8.37289e-06	2.9065	0.00640523	4.81786	0.023596	0.407586	0.00621002	3.88359e-05	0.00144834	6.37506e-05	0.0926689	1.90276e-05
2.91971	0.00906896	4.2264	0.0226832	0.388931	0.00632056	2.50394e-05	-0.000310121	0.000118203	0.11584	1.43251e-05	2.92196	0.0168415	5.7474	0.0321374	0.36895	0.00693914	3.8398e-05	0.00347251	0.000147379	0.0881861	1.44383e-05	2.91714	0.00762015	5.0447	0.0222908	0.388198	0.00628113	3.40577e-05	0.00162854	4.73685e-05	0.0874827	1.88617e-05
2.93043	0.0128752	4.0169	0.0279231	0.372871	0.00584816	3.47775e-05	0.0021727	-0.000140939	0.0795478	2.95183e-05	2.93263	0.0131504	5.81889	0.0329035	0.358102	0.00680047	4.00087e-05	0.00119615	0.000192011	0.0937108	2.4859e-06	2.92779	0.00692879	5.10431	0.0242806	0.378194	0.00620394	4.05043e-05	0.000464375	-1.03462e-07	0.0903933	1.54645e-05
2.94114	0.0168441	4.23338	0.0225519	0.358187	0.00599315	3.71338e-05	0.00217124	0.000184332	0.0938907	1.44565e-05	2.94329	0.0104413	5.62231	0.0345211	0.360496	0.00696893	3.3323e-05	0.00159407	0.000118083	0.102539	1.1553e-05	2.93844	0.00658964	4.82164	0.0222999	0.391291	0.00627118	3.38571e-05	0.000649153	9.29408e-05	0.0647041	5.85905e-06
2.95186	0.0197386	4.37	0.0279188	0.382009	0.0065799	2.38011e-05	0.00263652	0.000150032	0.107951	-5.84435e-07	2.95395	0.0097353	5.55035	0.0344165	0.368354	0.00720283	3.2816e-05	0.000818009	5.60498e-05	0.111604	5.44547e-06	2.94908	0.00617652	4.56734	0.0245507	0.390782	0.00609971	4.09484e-05	0.00160759	1.5527e-05	0.0812133	1.22671e-05
2.96257	0.0176201	4.03621	0.0250364	0.364638	0.00630089	3.93852e-05	0.00210056	-7.33928e-05	0.0825173	-5.72648e-07	2.96462	0.0107552	5.51666	0.0367256	0.34311	0.00720116	2.78172e-05	0.00118942	0.000115811	0.102131	2.60979e-05	2.95973	0.00891931	4.34634	0.0233188	0.390868	0.00603009	3.81131e-05	0.00215689	9.27091e-05	0.0996308	5.84389e-06
2.97329	0.0156086	4.20629	0.0284949	0.379316	0.00631375	4.07701e-05	0.0021124	8.44668e-05	0.115669	2.87209e-05	2.97528	0.00844117	5.58103	0.0362135	0.333724	0.00686162	4.15997e-05	0.00116695	0.000187159	0.0890335	1.11135e-05	2.97038	0.00944238	4.21507	0.0222844	0.403125	0.00621242	3.65173e-05	0.00103355	3.11191e-05	0.0798152	2.17819e-05
2.984	0.0116458	4.22707	0.0288618	0.368083	0.00618559	3.15684e-05	0.00163016	0.000147971	0.11955	1.40894e-05	2.98595	0.00822327	5.47982	0.0380787	0.323259	0.0069364	2.9502e-05	0.000801168	0.000187464	0.105346	1.98365e-05	2.98102	0.0120087	4.21264	0.0231737	0.397675	0.00627593	3.58589e-05	0.00138872	3.05583e-05	0.069894	2.45081e-05
2.99471	0.00910496	4.08745	0.0314129	0.368101	0.00639669	2.45498e-05	0.00210726	8.42958e-05	0.117295	2.13514e-05	2.99661	0.00908253	5.58384	0.0369398	0.337192	0.00687707	2.68281e-05	0.00190047	9.88027e-05	0.0897217	-3.36925e-06	2.99167	0.0114274	4.11723	0.0204756	0.382592	0.00593856	3.53483e-05	0.00194779	0.000168371	0.0630507	1.82526e-05
3.00543	0.0099016	4.12586	0.0331467	0.359309	0.00622127	4.40318e-05	0.00210144	-4.19688e-05	0.0816849	2.85882e-05	3.00728	0.0114404	5.79042	0.0373996	0.371659	0.00706951	3.16579e-05	0.00267676	0.000100378	0.107146	8.33888e-06	3.00232	0.0133136	4.30889	0.0220583	0.38051	0.00625736	3.92887e-05	0.0010162	0.000153526	0.0781151	1.51815e-05
3.01614	0.0083465	4.01697	0.0303114	0.370297	0.00661423	3.0286e-05	0.000174827	5.26569e-05	0.100435	6.51498e-05	3.01794	0.0119911	5.64599	0.0342297	0.356462	0.0068408	3.01022e-05	0.00213225	0.000146174	0.105917	8.39597e-06	3.01296	0.0122456	4.55062	0.0238388	0.379387	0.00621085	4.32303e-05	0.00121998	0.000155647	0.0791929	2.48991e-05
3.02686	0.0100933	4.43588	0.0308769	0.368231	0.00693267	3.17644e-05	0.0011511	0.000212679	0.111824	1.41757e-05	3.0286	0.0131439	5.47901	0.0355208	0.345916	0.00671776	3.56689e-05	0.00324102	0.00022014	0.109244	2.46137e-06	3.02361	0.0131457	4.5019	0.0228356	0.389991	0.00668408	2.9997e-05	0.00142697	7.87256e-05	0.067951	1.55791e-05
3.03757	0.00984296	4.43398	0.0297739	0.362928	0.00654004	3.2816e-05	0.000660976	0.000148386	0.103944	2.88349e-05	3.03927	0.0139483	5.4845	0.0342288	0.335869	0.00653287	3.40521e-05	0.000992444	9.96573e-05	0.112183	1.11982e-05	3.03426	0.0131782	4.6078	0.0248017	0.381237	0.00637079	3.51782e-05	0.00160874	1.55639e-05	0.0761831	9.1038e-06
3.04829	0.00663774	4.11843	0.0294436	0.373672	0.00643159	3.22716e-05	0.00112732	-1.03707e-05	0.0957672	2.83563e-05	3.04993	0.0136932	5.42404	0.0300073	0.353042	0.00664429	2.49517e-05	0.00116112	0.000259013	0.0999008	1.10395e-05	3.0449	0.0144985	4.26335	0.0217997	0.37231	0.00576627	3.94072e-05	0.00101807	9.23539e-05	0.091135	2.77694e-05
3.059	0.00859282	4.06624	0.0242841	0.379954	0.00623764	2.97804e-05	0.00111899	-1.02975e-05	0.0841122	-7.74738e-06	3.0606	0.0146691	5.4141	0.0321111	0.3477	0.00683894	2.73207e-05	0.00135445	2.53728e-05	0.0945319	2.42429e-06	3.05555	0.0149879	4.45194	0.0219425	0.359652	0.00610286	2.69723e-05	0.000831499	7.71066e-05	0.0703927	1.21159e-05
3.06971	0.00906988	3.96952	0.024761	0.383308	0.00617379	3.22432e-05	0.00112549	8.33307e-05	0.0956811	3.55553e-05	3.07126	0.0129228	5.03314	0.0278856	0.348392	0.00620615	2.87136e-05	0.00206558	0.000126965	0.0956931	5.26149e-06	3.06619	0.0157638	4.26985	0.0211194	0.374395	0.00635723	2.75251e-05	0.00158896	0.000123749	0.0834222	-4.54926e-07
3.08043	0.00804656	3.80769	0.0253899	0.375426	0.00659559	3.66474e-05	0.00159575	0.000145191	0.103535	6.62742e-06	3.08192	0.0144203	5.07463	0.0284338	0.361424	0.00642602	2.10344e-05	0.00248543	0.000129899	0.0975141	1.12483e-05	3.07684	0.0170937	4.43879	0.0227641	0.368482	0.00659276	3.83895e-05	0.00102852	3.10614e-05	0.0697342	1.53953e-05
3.09114	0.00742737	3.54379	0.0239083	0.381734	0.00618009	3.63733e-05	0.00158341	8.23638e-05	0.108221	6.57756e-06	3.09259	0.0133844	4.86901	0.0243804	0.341268	0.0064796	3.00635e-05	0.00136145	9.94815e-05	0.0988298	5.34866e-06	3.08749	0.0191871	4.60555	0.0251355	0.365908	0.00633537	2.67397e-05	0.00102858	7.78318e-05	0.0805352	5.8852e-06
3.10186	0.00742838	3.35382	0.0223781	0.388763	0.00587724	4.3138e-05	0.00158325	0.000175002	0.101865	6.57832e-06	3.10325	0.0119247	4.87673	0.0257221	0.365097	0.00625907	2.77379e-05	0.00196763	0.000162953	0.0975239	1.74637e-05	3.09813	0.0205898	4.53419	0.0260311	0.360334	0.00664251	2.41056e-05	0.000453897	0.000108086	0.0849871	2.69072e-06
3.11257	0.0121198	3.55533	0.0193192	0.384414	0.00643442	3.16877e-05	0.0021175	0.00011672	0.105917	-5.83092e-07	3.11392	0.0114682	4.8835	0.0240077	0.354392	0.0064091	2.82012e-05	0.00234864	7.18129e-05	0.0924126	2.50163e-06	3.10878	0.0209181	4.5988	0.0262235	0.359311	0.00668277	2.95129e-05	0.000644518	3.09234e-05	0.087011	5.85636e-06
3.12329	0.014995	3.71017	0.0226639	0.387562	0.00659225	3.76587e-05	0.000661168	-7.45184e-05	0.0988495	-5.85996e-07	3.12458	0.0133775	5.07931	0.0266933	0.378816	0.00676577	4.52445e-05	0.00104088	0.000104308	0.0955129	8.66241e-06	3.11943	0.0192635	4.71021	0.0262967	0.356285	0.00653469	2.62333e-05	0.000456789	0.000108918	0.103307	1.53875e-05
3.134	0.0168743	4.40753	0.0188921	0.404309	0.00659998	3.35675e-05	0.00116912	0.000119276	0.114945	6.92697e-06	3.13524	0.0146642	5.23224	0.0278952	0.387932	0.00694649	3.04801e-05	0.00124845	7.40857e-05	0.0920556	8.75749e-06	3.13007	0.0206793	4.96474	0.0288231	0.35352	0.00698728	3.03935e-05	0.00103596	9.41994e-05	0.0825076	5.93335e-06
3.14471	0.0195053	4.56474	0.0219745	0.402576	0.00657314	3.22895e-05	-0.000321139	0.000248623	0.0840271	6.90704e-06	3.14591	0.0121223	5.6099	0.0263794	0.375315	0.00683424	4.03441e-05	0.00262949	5.86229e-05	0.100218	1.18916e-05	3.14072	0.017878	5.29214	0.0265598	0.370213	0.00718633	3.36986e-05	0.000271545	9.52319e-05	0.0803336	5.99811e-06
3.15543	0.0237407	4.61268	0.0209133	0.393642	0.00713869	3.43048e-05	0.0016437	0.000214017	0.0746612	2.1685e-05	3.15657	0.0113169	5.45692	0.0259606	0.379641	0.00663406	3.21843e-05	0.00124338	0.000183058	0.116526	2.56844e-06	3.15137	0.0159279	5.71231	0.0288274	0.368491	0.00736789	3.32307e-05	0.000659524	9.53111e-05	0.0830382	2.76719e-06
3.16614	0.0266761	4.42744	0.0237453	0.394681	0.00643746	3.9292e-05	0.00256754	0.000177991	0.0989678	6.68883e-06	3.16724	0.0107448	5.11943	0.0264823	0.375898	0.00680476	4.13397e-05	0.00176724	0.000101466	0.0865974	8.42536e-06	3.16201	0.0146087	5.79591	0.0291558	0.369918	0.0070644	2.8828e-05	0.00182718	0.000143314	0.069545	6.01498e-06
3.17686	0.0298348	4.20908	0.0248989	0.382816	0.00643823	3.21051e-05	0.00254236	0.000114081	0.0989294	3.54004e-05	3.1779	0.0106643	5.04745	0.0248535	0.370181	0.00644358	3.6652e-05	0.00118025	0.000129243	0.0993322	1.11891e-05	3.17266	0.0153735	5.72027	0.0278086	0.35941	0.00740579	3.39153e-05	0.00144305	0.000143819	0.0821734	-4.72553e-07
3.18757	0.0285513	4.38106	0.0252325	0.394433	0.00691853	3.86638e-05	0.000655858	5.30971e-05	0.0937391	6.77895e-06	3.18856	0.00896773	4.80781	0.0264145	0.374611	0.00643091	2.87588e-05	0.000809724	0.000114305	0.10232	2.43388e-06	3.18331	0.0189287	5.97302	0.0279441	0.364952	0.00704627	3.55248e-05	0.000848213	0.000110638	0.0795414	9.18985e-06
3.19829	0.0226051	4.39098	0.0224861	0.384544	0.006541	4.44693e-05	0.00162829	0.000180407	0.0777871	2.88673e-05	3.19923	0.00845777	4.65984	0.0234204	0.372469	0.00636889	3.37267e-05	0.00174255	7.02594e-05	0.111383	8.30337e-06	3.19395	0.0229744	6.22795	0.0282073	0.369488	0.00723185	3.3291e-05	0.00124263	0.000127345	0.0845059	-3.71279e-06
3.209	0.0177467	4.66256	0.0228999	0.386591	0.00663676	3.04216e-05	0.0016218	0.000148029	0.120503	1.40879e-05	3.20989	0.00691587	4.93331	0.0234922	0.374645	0.00642407	3.97111e-05	0.00175533	2.58219e-05	0.094569	2.01636e-05	3.2046	0.0307936	5.92559	0.029138	0.355796	0.00732511	3.06563e-05	0.000462504	0.000126719	0.0849662	5.98282e-06
3.21971	0.0133323	4.47882	0.0244777	0.363716	0.00661978	2.65935e-05	0.00112165	2.09122e-05	0.105063	2.11379e-05	3.22056	0.0059877	4.86719	0.0257381	0.384299	0.00658089	3.48555e-05	0.000810231	8.46801e-05	0.100736	5.34561e-06	3.21525	0.0394902	5.7888	0.027671	0.367828	0.00746337	3.15727e-05	0.00200504	0.000110616	0.074271	-4.68446e-07
3.23043	0.0126558	4.26417	0.0235371	0.379612	0.00639063	3.76817e-05	0.000637542	0.000299902	0.103244	7.11882e-05	3.23122	0.00671013	4.88988	0.0244892	0.388517	0.00657229	3.2646e-05	0.00119484	5.5791e-05	0.109057	2.60653e-05	3.22589	0.0419492	5.56879	0.0292259	0.383294	0.00705795	3.06437e-05	0.000461703	0.000174207	0.0853672	1.88787e-05
3.24114	0.0127056	4.07138	0.0239493	0.374068	0.00657626	4.29155e-05	0.000630893	8.19581e-05	0.0931763	2.07505e-05	3.24189	0.00683294	4.70857	0.0236217	0.378072	0.00648077	3.52485e-05	0.00119348	7.06768e-05	0.104999	2.45967e-06	3.23654	0.0444346	5.51492	0.0275987	0.370919	0.00668046	2.97384e-05	0.00104433	4.75719e-05	0.077252	1.56969e-05
3.25186	0.013603	4.02975	0.0212371	0.373297	0.00636555	3.8613e-05	0.00204828	-1.0231e-05	0.0799638	5.65421e-05	3.25255	0.00552263	4.50402	0.027182	0.381182	0.00617743	3.50395e-05	0.000443951	8.51308e-05	0.105153	2.44493e-06	3.24719	0.0374554	5.43028	0.0262952	0.360906	0.00611868	2.97764e-05	0.000470818	0.000226424	0.0791087	9.39772e-06
3.26257	0.0134422	3.73601	0.0207486	0.377946	0.00598219	3.01865e-05	0.00112628	-4.18938e-05	0.116784	4.30943e-05	3.26321	0.00723676	4.31912	0.0250571	0.370538	0.00610373	3.17438e-05	0.0013629	0.000128833	0.0924488	2.5692e-05	3.25783	0.0364132	5.34702	0.0247166	0.379333	0.00662601	3.29355e-05	0.00122753	1.56651e-05	0.0787999	9.15376e-06
3.27329	0.0160884	3.56434	0.0173673	0.399352	0.00633708	3.07524e-05	0.00261661	0.000213747	0.0915633	1.42394e-05	3.27388	0.00734811	4.1359	0.0228545	0.357052	0.00600483	3.01225e-05	0.00134905	5.44285e-05	0.095691	1.1036e-05	3.26848	0.0307068	4.8819	0.0235838	0.400725	0.00638751	3.13303e-05	0.000449078	0.000169895	0.0725613	8.97517e-06
3.284	0.0149294	3.11719	0.0164918	0.396163	0.0056044	2.36821e-05	0.00065517	-1.06018e-05	0.111155	-5.90891e-07	3.28454	0.00978183	4.06308	0.0252675	0.364503	0.0059023	3.06934e-05	0.000817152	4.05676e-05	0.0978933	5.37975e-06	3.27912	0.0260487	4.5611	0.0224081	0.384592	0.00646254	3.14413e-05	0.00137536	0.000152642	0.080587	-4.5389e-07
3.29471	0.0105428	3.14143	0.0153817	0.370251	0.00532389	3.12905e-05	0.00112345	-1.04156e-05	0.0971617	3.57632e-05	3.29521	0.00859388	4.04533	0.0238806	0.372075	0.00557849	2.82931e-05	0.000996102	0.000114198	0.101823	1.69868e-05	3.28977	0.0230076	4.26099	0.0239188	0.375673	0.00606018	4.43558e-05	0.000630446	0.000152841	0.0895761	-3.56654e-06
3.30543	0.0122836	3.22199	0.0233605	0.378049	0.00604311	3.11969e-05	0.00111967	5.22654e-05	0.104259	1.39152e-05	3.30587	0.00816872	3.98533	0.0222604	0.363477	0.00584644	3.09474e-05	0.000997627	6.99364e-05	0.113943	1.11778e-05	3.30042	0.0245635	4.03978	0.021799	0.371933	0.00565401	3.17336e-05	0.000440408	9.10216e-05	0.0876826	8.81872e-06
3.31614	0.00834684	3.34448	0.025042	0.355001	0.00645227	3.83719e-05	0.00161136	0.000115879	0.0939512	2.13375e-05	3.31653	0.0085052	3.97467	0.0225548	0.354212	0.00560452	2.4898e-05	0.000436882	0.000112646	0.0901502	8.13931e-06	3.31106	0.0210343	3.77398	0.0221017	0.363974	0.00559107	2.93016e-05	0.00154843	0.000196886	0.0736548	5.71596e-06
3.32686	0.0101276	3.59987	0.0286142	0.34312	0.00637388	3.28211e-05	0.000163745	0.000148424	0.101122	2.88322e-05	3.3272	0.00961682	3.92637	0.0220593	0.353365	0.00560224	3.38375e-05	0.000609845	3.91307e-05	0.0820323	8.01594e-06	3.32171	0.0193951	3.85423	0.0233997	0.357454	0.00570421	2.87363e-05	0.00081943	7.66824e-05	0.08186	5.79219e-06
3.33757	0.0106922	4.12842	0.0379001	0.326276	0.00711278	2.60109e-05	0.00309634	0.000149277	0.0988743	-7.98867e-06	3.33786	0.0107418	4.07069	0.0228181	0.357787	0.00537287	3.28169e-05	0.000614788	5.39073e-05	0.112912	1.66281e-05	3.33236	0.0157005	4.00258	0.0219868	0.356752	0.00568793	3.42696e-05	0.0010144	6.18116e-05	0.0825032	-3.61006e-06
3.34829	0.0111792	4.15282	0.0351066	0.333032	0.00610502	3.42274e-05	0.00310055	5.34298e-05	0.065979	2.16311e-05	3.34853	0.0136095	3.96001	0.0217281	0.360052	0.00535136	3.1531e-05	0.00097622	0.000126248	0.0909616	8.0757e-06	3.343	0.0134149	4.28773	0.024722	0.360837	0.00571859	3.54646e-05	0.00254126	4.66365e-05	0.0765772	5.87539e-06
3.359	0.0133567	4.28313	0.0336979	0.332572	0.00661772	2.72991e-05	0.0021276	8.57063e-05	0.104997	6.83617e-06	3.35919	0.0139776	4.06483	0.0225238	0.371321	0.00549102	2.44461e-05	0.00100081	0.000114562	0.113766	1.11978e-05	3.35365	0.0109069	4.43152	0.0238292	0.357638	0.00546096	3.12143e-05	0.00102437	0.000125001	0.0803325	-4.66506e-07
3.36971	0.0113363	4.24467	0.0320041	0.344401	0.00629811	1.66162e-05	0.00113601	8.5003e-05	0.0919242	6.77975e-06	3.36985	0.0120574	3.66895	0.0195947	0.361624	0.00525987	3.11991e-05	0.00119367	8.54349e-05	0.103948	8.32842e-06	3.3643	0.0122792	4.27668	0.0234652	0.359962	0.00617744	3.44312e-05	0.000449136	-3.11861e-05	0.0880506	-3.62786e-06
3.38043	0.0112245	4.19146	0.0314942	0.367379	0.00625602	4.56552e-05	0.0025953	0.000276052	0.090956	6.77736e-06	3.38052	0.0110895	3.56181	0.0190249	0.380748	0.00523665	2.99514e-05	0.0012147	8.69225e-05	0.113294	4.43521e-05	3.37494	0.0106878	4.09158	0.022461	0.352349	0.0055622	3.05683e-05	0.000638879	1.54653e-05	0.0889534	5.86691e-06
3.39114	0.00801164	4.05607	0.029307	0.339654	0.00552091	2.35646e-05	0.001134	0.000148566	0.103088	1.41333e-05	3.39118	0.013221	3.65867	0.0182834	0.371043	0.00508138	3.10841e-05	0.00120682	7.12598e-05	0.101499	1.73263e-05	3.38559	0.0106529	4.10264	0.0247584	0.35949	0.00588885	3.12237e-05	0.000451219	0.000187606	0.0682384	5.89885e-06
3.40186	0.0106555	3.86712	0.0262597	0.359818	0.00570268	1.88847e-05	-0.000324786	0.000180041	0.086033	1.41058e-05	3.40185	0.0120961	3.73437	0.0189517	0.369009	0.00548228	2.97236e-05	0.00285637	8.49935e-05	0.0948725	1.70557e-05	3.39624	0.0118171	4.05572	0.0205822	0.367358	0.00567185	2.85814e-05	0.000840984	0.000110497	0.0785358	1.2388e-05
3.41257	0.00761277	3.68375	0.024853	0.352789	0.00562905	3.15315e-05	-0.000324198	8.44913e-05	0.150189	1.40616e-05	3.41251	0.011049	3.68382	0.0183337	0.366504	0.00541052	2.29812e-05	0.00393851	8.43462e-05	0.104156	2.2727e-05	3.40688	0.0135176	4.12313	0.0219162	0.359279	0.00580644	2.8991e-05	0.00122273	6.29241e-05	0.0918216	1.23524e-05
3.42329	0.00718709	3.60518	0.0233921	0.366997	0.00556108	3.12392e-05	0.00207543	5.23409e-05	0.122891	2.11871e-05	3.42318	0.0103602	3.92103	0.0208422	0.370184	0.00519784	2.33522e-05	0.00269396	5.57702e-05	0.117182	3.19383e-05	3.41753	0.0117181	3.90794	0.0198444	0.362198	0.00548756	2.75271e-05	0.00290169	4.63572e-05	0.0743931	2.15916e-05
3.434	0.00757586	3.44483	0.0254678	0.375354	0.00603259	3.8642e-05	0.00259031	-4.23485e-05	0.0992913	-7.95006e-06	3.43384	0.0105742	4.29631	0.0193038	0.384241	0.00547589	2.88316e-05	0.00237176	0.000102907	0.0917882	2.36044e-05	3.42818	0.0121153	3.84864	0.0205185	0.369398	0.00532602	2.93812e-05	0.00236729	-8.95123e-08	0.069788	1.55038e-05
3.44471	0.00627804	3.778	0.0204368	0.348268	0.00519062	3.26411e-05	0.000641409	0.000147616	0.122934	3.5985e-05	3.4445	0.00983139	4.3692	0.0212238	0.346811	0.00542767	2.64767e-05	0.00179223	0.000102525	0.1018	2.6519e-05	3.43882	0.0134787	3.84659	0.0204044	0.359864	0.00544646	3.68752e-05	0.00141501	3.1438e-05	0.0844669	2.51919e-05
3.45543	0.00866561	3.65083	0.0214235	0.36519	0.00566164	4.23498e-05	0.00113709	8.53427e-05	0.100766	2.15996e-05	3.45517	0.0086527	4.21858	0.0194298	0.368821	0.00526004	2.88859e-05	0.00102103	4.11391e-05	0.0877834	1.43673e-05	3.44947	0.0153142	4.17187	0.0188937	0.374948	0.00520794	2.43298e-05	0.00239952	9.54119e-05	0.0826415	2.54356e-05
3.46614	0.00988667	3.83574	0.0217693	0.35712	0.00528422	3.88432e-05	0.0015778	5.17989e-05	0.104218	6.6044e-06	3.46583	0.00799266	4.23626	0.0198314	0.35984	0.00523646	2.67321e-05	0.00230814	7.03459e-05	0.10874	1.4169e-05	3.46012	0.0172884	3.99013	0.0189114	0.371308	0.005042	2.74406e-05	0.00025938	0.000125585	0.0724362	9.11913e-06
3.47686	0.00784671	3.84334	0.0191662	0.379668	0.00543135	2.1848e-05	0.00299975	0.000175918	0.100524	6.60202e-06	3.4765	0.00676093	4.29684	0.0190307	0.357524	0.00497916	2.45741e-05	7.84115e-05	1.08204e-05	0.115135	8.31833e-06	3.47076	0.0169445	3.94512	0.0173564	0.376501	0.00512312	2.89623e-05	0.00141172	3.13861e-05	0.0804025	1.87442e-05
3.48757	0.00828984	3.52908	0.0156537	0.397872	0.00472715	3.65075e-05	0.000153365	-1.02647e-05	0.0921413	6.59126e-06	3.48716	0.00760515	4.12761	0.02019	0.358031	0.00516193	3.30986e-05	0.00138876	8.58098e-05	0.0957697	2.0167e-05	3.48141	0.0170358	3.97858	0.0156713	0.386359	0.00500821	2.52129e-05	0.001394	9.31749e-05	0.0720999	2.8002e-05
3.49829	0.00984515	3.22656	0.015884	0.396553	0.00507375	3.18035e-05	0.00113377	8.52238e-05	0.105328	6.79338e-06	3.49782	0.00886916	4.07453	0.0217453	0.361204	0.00523944	2.39768e-05	0.000833205	0.000176887	0.10389	5.44662e-06	3.49205	0.014201	4.07249	0.0166919	0.384185	0.00502678	2.67311e-05	0.000826716	1.54937e-05	0.0718418	2.17276e-05
3.509	0.00644881	3.3033	0.0152157	0.38739	0.00506993	2.23596e-05	0.000641735	-1.0521e-05	0.0935104	-5.93113e-07	3.50849	0.00825481	4.12222	0.0215969	0.365417	0.00528868	3.44859e-05	0.00273905	0.000163126	0.112686	5.49094e-06	3.5027	0.0138189	3.80638	0.0174529	0.376197	0.00532866	3.31729e-05	0.000817558	7.69858e-05	0.0795984	1.52206e-05
3.51971	0.00617464	3.03102	0.0125975	0.407981	0.00486004	2.57418e-05	0.000638986	0.000147743	0.0922374	6.73095e-06	3.51915	0.00676823	4.1381	0.0234589	0.362956	0.00531361	2.56498e-05	0.000642764	8.6024e-05	0.097181	8.38194e-06	3.51335	0.0122904	3.81002	0.0179308	0.383573	0.00510371	2.94738e-05	0.000642838	0.000125901	0.0769676	1.87561e-05
3.53043	0.00692797	3.07451	0.0154183	0.386241	0.00505646	3.69133e-05	0.000632179	8.36049e-05	0.0987039	1.39102e-05	3.52982	0.00756973	4.27659	0.0199386	0.360628	0.00545146	2.70517e-05	0.00120895	0.000131448	0.101771	5.43832e-06	3.52399	0.0109954	3.74288	0.0159013	0.400127	0.00503469	3.23339e-05	6.58763e-05	0.000109862	0.0676391	5.92022e-06
3.54114	0.00616641	3.20283	0.0148935	0.400516	0.00479813	1.87912e-05	0.000637327	5.27385e-05	0.105164	6.72178e-06	3.54048	0.00759247	4.41485	0.0205518	0.364519	0.0057008	2.93478e-05	0.00137994	8.51885e-05	0.0942904	5.37072e-06	3.53464	0.0091047	3.8771	0.0171393	0.390915	0.00525416	3.21781e-05	0.000828167	3.11755e-05	0.0815805	1.86158e-05
3.55186	0.00705768	3.40418	0.012771	0.407286	0.00506468	3.1948e-05	0.00162712	-1.06258e-05	0.0783721	2.16645e-05	3.55114	0.0068949	4.74486	0.0180943	0.375513	0.00578628	2.86667e-05	0.00120271	0.000145693	0.117249	2.01564e-05	3.54529	0.00828718	3.87143	0.016337	0.386642	0.00533731	2.54883e-05	0.000640491	0.000109908	0.0711412	5.92213e-06
3.56257	0.00986592	3.70901	0.0171323	0.413324	0.0053669	2.74046e-05	0.00212769	-1.06792e-05	0.104435	-6.03658e-07	3.56181	0.00730006	4.65859	0.0214003	0.362894	0.0052632	3.30307e-05	0.00044824	5.49983e-05	0.094697	2.85782e-05	3.55593	0.008703	4.2185	0.0171999	0.395164	0.00554804	3.08692e-05	0.000260787	0.000127612	0.0788906	2.76772e-06
3.57329	0.00928793	3.86928	0.0195887	0.407069	0.00557387	4.15475e-05	0.000156248	5.38399e-05	0.118771	2.17875e-05	3.57247	0.00632403	4.75149	0.0228022	0.361328	0.00585141	3.19167e-05	0.00193414	4.04814e-05	0.091389	5.3597e-06	3.56658	0.00946085	4.58565	0.0204059	0.380439	0.00580325	3.46076e-05	0.000851055	4.81535e-05	0.083923	1.26053e-05
3.584	0.00744253	4.19204	0.0186953	0.388095	0.00624107	2.26535e-05	0.000647165	0.000214586	0.100426	6.84249e-06	3.58314	0.0061476	4.51272	0.0227475	0.35589	0.0056072	3.26042e-05	0.00117048	0.000127129	0.0980405	1.67341e-05	3.57723	0.010432	4.71382	0.0200133	0.389417	0.00563571	3.63308e-05	0.000844188	4.77827e-05	0.0863651	9.25999e-06
3.59471	0.00615625	4.15116	0.0193843	0.396967	0.00536279	4.5773e-05	0.00112964	0.000212917	0.109999	2.15597e-05	3.5938	0.00731804	4.64384	0.0247271	0.338126	0.00601467	2.57769e-05	0.000626207	0.000171129	0.101642	2.39418e-06	3.58787	0.00949237	4.59944	0.0189691	0.36637	0.00545257	2.63147e-05	0.00177932	7.80284e-05	0.0767741	1.54242e-05
3.60543	0.00999928	4.03559	0.0164143	0.406271	0.00590225	2.62931e-05	0.000649219	-1.07041e-05	0.134237	-8.08323e-06	3.60446	0.0081253	4.52409	0.0254283	0.3375	0.00570705	2.71817e-05	0.00172686	9.8578e-05	0.0921151	2.26045e-05	3.59852	0.00955821	4.35912	0.0202766	0.380194	0.00559802	3.42624e-05	0.000446652	0.000109767	0.0684387	1.23006e-05
3.61614	0.0101463	3.76129	0.0220866	0.392715	0.00533424	4.01582e-05	0.00162523	-1.0628e-05	0.0869143	-8.02637e-06	3.61513	0.00709432	4.73514	0.0268008	0.354608	0.00560141	2.8907e-05	0.00156743	7.03154e-05	0.0954461	1.7087e-05	3.60917	0.00977008	4.40377	0.0195543	0.36769	0.00545562	2.49716e-05	0.00044645	3.13081e-05	0.0732286	1.23031e-05
3.62686	0.0137118	3.56804	0.019075	0.390704	0.00563647	3.08046e-05	0.000153351	-4.27407e-05	0.0983137	6.82669e-06	3.62579	0.00707205	4.84113	0.0249503	0.359755	0.00608676	3.69915e-05	0.00101575	0.000175343	0.107658	2.45262e-06	3.61981	0.0144119	4.33738	0.0188642	0.376457	0.00554743	2.63241e-05	0.00122973	3.17594e-05	0.079127	9.23911e-06
3.63757	0.0101028	3.53643	0.0224269	0.384507	0.00532123	3.58472e-05	0.00110916	0.000272171	0.0989062	1.39372e-05	3.63646	0.00628253	5.12174	0.0259566	0.366388	0.00613273	3.34801e-05	0.00176356	8.56722e-05	0.0940287	8.34461e-06	3.63046	0.0132258	4.02824	0.0184971	0.380115	0.00552744	2.93765e-05	0.000637384	1.56125e-05	0.0849504	9.10769e-06
3.64829	0.0113469	3.65292	0.0226858	0.385034	0.00539191	3.11704e-05	0.00206212	-4.16633e-05	0.0884521	1.38945e-05	3.64712	0.00625599	5.28167	0.024595	0.376831	0.0062347	3.20971e-05	0.000642059	5.56525e-05	0.0989241	-3.43202e-06	3.64111	0.0108247	4.17391	0.0197846	0.380909	0.00557026	2.78608e-05	0.000253591	6.2599e-05	0.0895748	1.22816e-05
3.659	0.0110489	3.8167	0.0170712	0.383529	0.00519915	3.73746e-05	0.000615908	-7.17186e-05	0.112345	6.54043e-06	3.65779	0.00576433	5.86327	0.026816	0.368477	0.00607412	2.92726e-05	0.000648014	0.000176652	0.0990125	2.47041e-06	3.65175	0.00998141	4.33175	0.0184362	0.397319	0.00559112	3.18328e-05	0.00102012	7.84247e-05	0.0762857	1.55006e-05
3.66971	0.00960876	4.19699	0.0177717	0.408389	0.00576611	2.83573e-05	0.00155392	0.000204913	0.0859232	2.78567e-05	3.66845	0.0054787	5.82379	0.0235329	0.367002	0.00604455	3.19102e-05	0.00233888	7.11502e-05	0.0961759	1.13596e-05	3.6624	0.0082653	4.57117	0.0173723	0.395184	0.00555278	2.91051e-05	0.00102723	6.31797e-05	0.0803386	1.56129e-05
3.68043	0.00849782	4.65782	0.0172646	0.416489	0.00571346	4.34735e-05	0.000622052	-4.1416e-05	0.0824222	2.82087e-05	3.67911	0.00447928	5.98315	0.0226624	0.370364	0.00607285	3.37225e-05	0.000466752	0.000163792	0.0852036	1.75376e-05	3.67305	0.0083124	5.00807	0.0175555	0.407109	0.00548787	2.38856e-05	0.000841148	0.000127531	0.0775001	1.89942e-05
3.69114	0.00843609	4.67325	0.0185853	0.388826	0.0062619	4.23829e-05	-0.000329767	0.000114282	0.0981201	3.54432e-05	3.68978	0.00492908	6.13837	0.021815	0.38348	0.00614567	2.07331e-05	0.00142464	2.64595e-05	0.108682	1.15603e-05	3.68369	0.00697409	4.98012	0.0155703	0.396062	0.00568348	2.4764e-05	0.00122438	0.000222203	0.0784543	9.21118e-06
3.70186	0.00937469	4.93734	0.0205596	0.383074	0.00627703	2.02365e-05	0.000640252	0.000149728	0.106692	5.13287e-05	3.70044	0.00509506	6.24317	0.0221136	0.381428	0.00643265	3.12173e-05	0.000853901	7.26392e-05	0.0985837	2.36987e-05	3.69434	0.00469532	5.0839	0.0165652	0.394005	0.00572409	3.19395e-05	0.000843074	-8.34786e-08	0.0967666	2.7708e-06
3.71257	0.0162848	5.09297	0.0200412	0.370201	0.00638223	2.3928e-05	0.00212632	-1.06975e-05	0.081784	2.92947e-05	3.71111	0.00528726	5.6643	0.0196544	0.380552	0.0060337	3.35552e-05	0.00162501	0.000103594	0.108453	2.37501e-05	3.70499	0.00557663	5.08563	0.0171961	0.408184	0.00576938	2.17817e-05	0.00180396	3.16534e-05	0.0876263	9.20545e-06
3.72329	0.0174713	5.12484	0.0227613	0.402281	0.00666557	2.19117e-05	0.00215954	-1.08664e-05	0.102434	2.21626e-05	3.72177	0.00494294	5.77952	0.0191038	0.387904	0.00618014	2.82353e-05	0.00103657	7.19685e-05	0.103237	2.04814e-05	3.71563	0.00561847	5.43855	0.0176963	0.42068	0.00601606	2.34423e-05	0.00103694	3.18938e-05	0.0843086	3.20514e-05
3.734	0.0181316	5.20749	0.0181868	0.420267	0.00617135	2.60491e-05	0.000148659	5.34444e-05	0.0678298	5.86632e-05	3.73243	0.00712175	5.66669	0.0215343	0.391071	0.00645931	3.67405e-05	0.00121137	0.000191297	0.112533	5.42317e-06	3.72628	0.00678286	5.57322	0.0179934	0.40029	0.00622714	3.50281e-05	0.000648695	4.80477e-05	0.0814914	2.23671e-05
3.74471	0.0147586	4.94939	0.0161062	0.401902	0.00605712	3.94823e-05	0.00014606	0.000210436	0.0966038	1.40046e-05	3.7431	0.00919906	5.58347	0.0236412	0.379382	0.0063579	3.97653e-05	0.00175166	0.00017399	0.0955744	1.41174e-05	3.73692	0.00551749	5.51418	0.0185746	0.410087	0.00620671	3.32394e-05	0.000254642	7.94493e-05	0.0829897	1.57005e-05
3.75543	0.0146506	4.58582	0.0153025	0.424872	0.0058092	2.36525e-05	0.0035647	2.13684e-05	0.0874307	2.15653e-05	3.75376	0.0114453	5.96375	0.0246607	0.367225	0.00655221	2.76166e-05	0.000842172	8.66609e-05	0.105372	2.47981e-06	3.74757	0.00595277	5.25642	0.017687	0.409931	0.0063579	2.73941e-05	0.00159028	9.40169e-05	0.0761838	2.71454e-06
3.76614	0.0151546	4.36095	0.0113496	0.440447	0.00576346	3.78114e-05	0.00112858	-1.06219e-05	0.0991915	-6.06567e-07	3.76443	0.0132591	5.81715	0.0275103	0.355386	0.00679123	3.4095e-05	0.00179921	5.6794e-05	0.0869962	8.49589e-06	3.75822	0.00784968	5.41055	0.0187667	0.385947	0.00603592	3.59717e-05	5.79626e-05	3.0677e-05	0.0921464	8.9198e-06
3.77686	0.0112082	3.95388	0.0110014	0.463514	0.00533665	3.00391e-05	0.000646805	2.17753e-05	0.115963	6.91602e-06	3.77509	0.012506	5.84446	0.0306105	0.365243	0.00701934	3.4948e-05	0.00105085	7.28703e-05	0.0892204	8.59504e-06	3.76886	0.0126895	5.19998	0.0219857	0.375235	0.00607582	3.21103e-05	0.00118256	0.000230411	0.0958976	5.78575e-06
3.78757	0.00961396	3.10779	0.00658361	0.462727	0.00527858	2.02848e-05	0.00211222	0.000246524	0.103148	6.8299e-06	3.78575	0.0103624	5.82723	0.0307766	0.354768	0.00684708	3.88301e-05	0.00028	2.64933e-05	0.100759	1.76064e-05	3.77951	0.020152	5.18153	0.0234938	0.353212	0.00616315	3.34832e-05	0.00118	7.6605e-05	0.088923	1.51372e-05
3.79829	0.00863568	2.93655	0.00918342	0.465362	0.00491691	2.16499e-05	0.00113932	2.16987e-05	0.0964217	6.89084e-06	3.79642	0.0103762	5.8634	0.0313674	0.364217	0.00711768	3.28801e-05	0.00105797	8.88351e-05	0.103956	2.54123e-06	3.79016	0.0266055	5.59067	0.0257379	0.364234	0.0061191	3.31708e-05	0.00120305	1.55606e-05	0.0664532	2.8168e-05
3.809	0.00821547	3.003	0.0103565	0.431549	0.00525615	4.08662e-05	0.000647703	8.71702e-05	0.0990209	1.44937e-05	3.80708	0.00977354	6.38193	0.0317914	0.349088	0.00704431	3.06891e-05	0.0010459	8.78002e-05	0.101542	1.45841e-05	3.8008	0.0309561	5.56179	0.0265842	0.357534	0.00671599	3.61718e-05	0.000822789	7.82851e-05	0.0861	2.18476e-05
3.81971	0.00524897	3.63189	0.0144736	0.434584	0.00619919	2.95167e-05	0.00116885	8.88765e-05	0.100958	2.24799e-05	3.81775	0.0109127	6.11965	0.0285157	0.365472	0.00700199	3.13019e-05	0.00182098	0.000119067	0.111325	5.5578e-06	3.81145	0.0315196	5.63841	0.0286735	0.36444	0.00701059	3.72721e-05	0.00278053	4.77212e-05	0.091944	1.89696e-05
3.83043	0.00546749	3.74817	0.0127153	0.423678	0.00581719	1.71099e-05	0.001151	-4.36581e-05	0.0897809	1.45566e-05	3.82841	0.0123345	6.03329	0.0304533	0.36243	0.00715536	2.81967e-05	0.000658325	4.14776e-05	0.10468	3.24263e-05	3.8221	0.0279229	5.6034	0.029626	0.346914	0.0069311	3.10378e-05	0.00240871	0.000128318	0.0695226	2.89054e-05
3.84114	0.00512264	3.7608	0.0157681	0.392426	0.0058517	2.13874e-05	0.000144452	5.3477e-05	0.104696	3.64548e-05	3.83907	0.011813	5.82941	0.0294429	0.365487	0.00700905	2.96198e-05	0.00144339	8.8661e-05	0.108597	1.77743e-05	3.83274	0.0213125	5.92151	0.0278114	0.331268	0.0065179	3.25284e-05	0.00224637	4.88032e-05	0.075542	2.27146e-05
3.85186	0.0065059	4.27	0.0182721	0.401418	0.00600416	2.07137e-05	-0.000334762	5.17931e-05	0.132512	6.59146e-06	3.84974	0.0140319	5.62264	0.028069	0.378098	0.00677804	3.43889e-05	0.00179329	0.000117207	0.0976939	3.83206e-05	3.84339	0.0205961	6.23579	0.0311342	0.370008	0.00682236	3.51006e-05	0.00103895	0.000144617	0.0763089	2.24105e-05
3.86257	0.0054017	3.96341	0.0196528	0.399323	0.00600204	2.91216e-05	0.00110593	0.000147338	0.111483	2.13012e-05	3.8604	0.0147883	5.4285	0.0307896	0.361669	0.00742054	2.69182e-05	0.00123151	0.000102539	0.106927	1.75008e-05	3.85404	0.0178339	5.89936	0.0280344	0.357016	0.00698542	2.92181e-05	0.00121945	9.51842e-05	0.0801886	5.97614e-06
3.87329	0.00463556	4.13566	0.0230495	0.362276	0.00660321	2.11521e-05	0.0015945	0.000147959	0.102607	4.33854e-05	3.87107	0.0151029	5.42969	0.0278725	0.365311	0.00701154	2.95374e-05	0.00158409	8.57752e-05	0.0976244	5.40045e-06	3.86468	0.0142964	5.87033	0.0275717	0.382645	0.00699097	3.36852e-05	0.0010109	0.000156449	0.0838164	3.77445e-05
3.884	0.00454218	4.54367	0.0227206	0.364349	0.00636163	3.42468e-05	0.0021016	-1.06016e-05	0.140606	2.16294e-05	3.88173	0.0182871	5.45258	0.0291738	0.360451	0.00700813	3.5047e-05	0.000841755	0.000191745	0.119867	5.43318e-06	3.87533	0.0189788	5.93016	0.0274397	0.366059	0.00692903	3.22214e-05	0.00158359	0.000250369	0.0877129	3.13735e-05
3.89471	0.00702339	4.26733	0.0254737	0.357458	0.00574948	3.11763e-05	0.000617507	-4.16639e-05	0.0921391	6.64876e-06	3.8924	0.0183918	5.48689	0.0270001	0.37964	0.00671935	2.94412e-05	0.00160343	0.000177694	0.101948	2.48114e-06	3.88598	0.0196357	5.59022	0.0280073	0.366016	0.00683136	3.75543e-05	0.00177263	-7.61359e-08	0.114461	9.06736e-06
3.90543	0.00464885	4.03302	0.0226841	0.379253	0.00628513	4.25873e-05	0.00109526	0.00014614	0.117032	2.11267e-05	3.90306	0.0202313	5.28614	0.0286963	0.373292	0.00687645	3.87336e-05	0.000664149	5.70263e-05	0.0985065	1.15379e-05	3.89662	0.0217887	5.23896	0.0251287	0.383588	0.00687087	3.47962e-05	0.00101393	0.000314199	0.0941385	3.78907e-05
3.91614	0.00604258	4.16436	0.0227539	0.399739	0.0063014	3.50796e-05	0.000140118	0.000116457	0.11774	-7.94582e-06	3.91372	0.0174731	5.09599	0.0260741	0.380495	0.00685232	2.80843e-05	0.00103591	7.16053e-05	0.0983259	1.73874e-05	3.90727	0.0218556	5.09824	0.0253756	0.402067	0.00639467	3.11397e-05	0.00198908	9.50062e-05	0.0848533	3.17627e-05
3.92686	0.00630107	4.14237	0.0201343	0.391757	0.00612492	2.39381e-05	0.00113044	-7.53505e-05	0.106582	1.43431e-05	3.92439	0.0172353	4.83056	0.0247576	0.372678	0.0066539	2.6449e-05	0.00102471	8.57861e-05	0.110538	3.19377e-05	3.91792	0.0197851	4.92822	0.0247871	0.384156	0.00668334	3.71312e-05	0.00234826	0.000140913	0.0960141	2.50218e-05
3.93757	0.00743369	3.879	0.0219904	0.380007	0.00633616	3.21891e-05	0.0016239	8.62765e-05	0.0913163	1.43407e-05	3.93505	0.0142822	4.65873	0.0239136	0.380071	0.00633815	2.22284e-05	0.00156835	0.000144078	0.102357	3.45021e-05	3.92856	0.0221609	4.7402	0.0246495	0.377674	0.00662954	2.51681e-05	0.00194697	0.000217158	0.074066	2.79421e-05
3.94829	0.00925133	4.27346	0.0217153	0.392369	0.00690768	2.53849e-05	0.000642269	0.000283254	0.098081	2.96133e-05	3.94572	0.0120609	4.41279	0.024114	0.376431	0.00633569	2.9188e-05	0.00101306	0.000158744	0.100332	4.02981e-05	3.93921	0.0186677	4.56147	0.0235421	0.370979	0.00637177	2.28876e-05	0.000985139	6.10707e-05	0.0771916	2.44151e-05
3.959	0.0175198	4.39237	0.0219685	0.389743	0.00703569	3.51892e-05	0.00114995	0.00012081	0.0959227	3.7457e-05	3.95638	0.0125742	4.38952	0.0236073	0.371991	0.00676983	3.08293e-05	0.000650941	0.000100651	0.103771	3.19018e-05	3.94985	0.0195961	4.90922	0.0242131	0.370608	0.00657731	3.95595e-05	0.000984638	0.000122186	0.0864758	3.06299e-05
3.96971	0.0214452	4.51819	0.0273991	0.396174	0.00678331	2.79014e-05	0.00164795	8.76257e-05	0.104355	1.45639e-05	3.96704	0.0120653	4.55739	0.0255066	0.382521	0.00672295	2.43438e-05	0.00140556	0.000101189	0.102753	2.61496e-05	3.9605	0.0194487	4.92055	0.0237685	0.37547	0.00641814	3.29868e-05	0.000987278	7.65681e-05	0.0939424	6.50336e-05
3.98043	0.0220326	4.16193	0.0245007	0.382358	0.00640454	4.10156e-05	0.000138062	8.50174e-05	0.0852825	2.88681e-05	3.97771	0.0142422	4.47613	0.0245979	0.382516	0.0062188	3.12254e-05	0.000650541	0.000145314	0.11611	2.8914e-05	3.97115	0.0187368	4.59856	0.0241394	0.381146	0.00676043	4.33267e-05	0.00100512	0.000109194	0.0727793	5.03457e-05
3.99114	0.0185794	4.23637	0.0253113	0.365509	0.00680686	3.29598e-05	0.00160189	5.3295e-05	0.0949005	3.6323e-05	3.98837	0.0151042	4.35658	0.0256953	0.355332	0.00620345	3.00177e-05	0.00156603	5.51062e-05	0.0990298	1.98742e-05	3.98179	0.0185309	4.50884	0.0233886	0.384995	0.00652983	3.15219e-05	0.0010165	0.000205213	0.0779916	5.41434e-05
4.00186	0.0151113	4.13527	0.0225924	0.364515	0.00687878	3.61121e-05	0.00013625	-1.04608e-05	0.0865487	2.1347e-05	3.99904	0.0140117	4.36061	0.0234273	0.360302	0.00634654	2.41725e-05	0.000822301	0.000142675	0.100204	8.17451e-06	3.99244	0.0184518	4.35909	0.0233919	0.374807	0.00699429	3.33066e-05	0.00139383	0.000125559	0.0697416	2.50822e-05
4.01257	0.0116778	3.9924	0.0248693	0.376216	0.00649287	2.86574e-05	0.00409187	0.000215625	0.0989545	2.93015e-05	4.0097	0.0103148	4.3746	0.0241928	0.361177	0.0065951	2.95565e-05	0.000840423	0.000100827	0.0949423	5.40187e-06	4.00309	0.0176001	4.24342	0.0228443	0.374848	0.00690856	3.86477e-05	0.00118552	9.28674e-05	0.0692175	5.94148e-05
4.02329	0.00902025	3.94675	0.0215922	0.373105	0.00649512	3.63775e-05	0.00111027	0.000180633	0.109729	2.15033e-05	4.02036	0.00850965	4.53715	0.0228634	0.370829	0.00639238	3.32375e-05	0.000475022	8.73961e-05	0.0966547	1.15064e-05	4.01373	0.015771	4.5673	0.0258272	0.372141	0.00691392	3.74549e-05	0.00100308	0.000140299	0.0770274	2.491e-05
4.034	0.010127	4.27637	0.0216995	0.37956	0.00626039	4.66238e-05	0.00162991	8.68075e-05	0.0966592	3.69966e-05	4.03103	0.00677963	4.26892	0.0219191	0.366098	0.00605555	2.92828e-05	0.00104985	5.70744e-05	0.11415	1.15426e-05	4.02438	0.0120657	4.52648	0.0258956	0.387524	0.00682152	3.31665e-05	0.00119626	0.000125032	0.072905	1.8612e-05
4.04471	0.00619376	4.16504	0.0213754	0.383827	0.00676754	4.49347e-05	0.00111988	0.000150176	0.104124	4.4029e-05	4.04169	0.00566115	4.24209	0.019435	0.372993	0.00579038	3.0924e-05	0.00121698	5.59641e-05	0.0938956	2.45481e-06	4.03503	0.010818	4.59153	0.0221809	0.363003	0.00604531	3.78304e-05	0.00137905	7.76848e-05	0.0892768	9.01338e-06
4.05543	0.00760502	4.24141	0.0238739	0.381381	0.00670396	2.37901e-05	0.00160939	-4.27529e-05	0.105912	2.16832e-05	4.05236	0.00656828	3.99229	0.0182401	0.360579	0.00631388	3.06543e-05	0.000823524	9.86783e-05	0.0982754	1.10606e-05	4.04567	0.0109393	4.57764	0.0219471	0.383926	0.00664463	3.64187e-05	0.000799796	4.60222e-05	0.075878	2.65233e-06
4.06614	0.00841787	4.01835	0.0214039	0.375269	0.00603466	2.18959e-05	0.00203295	2.0818e-05	0.10895	2.81878e-05	4.06302	0.00459489	3.91569	0.0201138	0.36724	0.00589011	2.6236e-05	0.00063842	0.00012754	0.100208	2.39006e-06	4.05632	0.00905429	4.48712	0.0207995	0.372989	0.00673189	4.28147e-05	0.0013673	0.000123331	0.0928201	-4.77103e-07
4.07686	0.00485731	3.80511	0.0212058	0.375298	0.00593689	2.54527e-05	0.00156658	-1.03466e-05	0.0957666	1.38788e-05	4.07369	0.00495097	3.80053	0.0193347	0.378252	0.00582479	3.21004e-05	0.000827901	0.000172793	0.104507	5.31026e-06	4.06697	0.0094766	4.69538	0.0218693	0.371867	0.00657446	3.67782e-05	0.00080709	0.00017061	0.0800582	1.53078e-05
4.08757	0.00718328	3.80644	0.0218584	0.391242	0.00626877	2.06528e-05	-0.000342896	0.00020636	0.102905	6.56591e-06	4.08435	0.00491817	3.65651	0.0186224	0.371466	0.00576617	3.59589e-05	0.00160018	0.000101451	0.097094	2.46577e-06	4.07761	0.00991431	4.46467	0.0205442	0.386859	0.00676119	2.95896e-05	0.00137792	-7.02926e-08	0.083252	1.53426e-05
4.09829	0.00857058	3.4041	0.0197245	0.396525	0.00619483	4.0276e-05	0.00108699	-1.03413e-05	0.0975665	-6.00336e-07	4.09501	0.00541675	3.79339	0.0221455	0.382614	0.00629482	2.1005e-05	0.00047488	8.70274e-05	0.109328	5.63139e-05	4.08826	0.0096386	4.31166	0.021345	0.372475	0.00607131	3.70893e-05	0.00117966	9.25974e-05	0.0749852	2.66508e-06
4.109	0.00808579	3.20188	0.0181305	0.39995	0.00608758	3.24771e-05	0.00291337	8.11132e-05	0.100165	2.05062e-05	4.10568	0.00590412	3.89228	0.0234635	0.366511	0.00615072	2.72544e-05	0.00123267	0.000117317	0.115992	9.81146e-05	4.09891	0.00929465	4.09252	0.020059	0.374929	0.00615355	3.18842e-05	0.000792759	9.14786e-05	0.0787206	2.63261e-06
4.11971	0.00706621	3.14905	0.0189444	0.393672	0.00605318	2.46394e-05	0.000588979	-7.05967e-05	0.0989553	7.65066e-05	4.11634	0.00800409	4.19025	0.0223639	0.370623	0.00624081	3.06643e-05	0.00141457	0.000312877	0.109044	0.000145132	4.10955	0.00865807	4.00461	0.0193141	0.382091	0.00583041	3.26622e-05	4.75314e-05	4.54625e-05	0.0850219	2.61846e-06
4.13043	0.00510989	3.11702	0.0172669	0.40274	0.00598518	4.06358e-05	0.000596267	0.000143296	0.0676767	0.0002692	4.12701	0.00897971	4.50649	0.0252247	0.350804	0.00626975	2.62958e-05	0.00123025	0.000223012	0.0903981	0.000145583	4.1202	0.00792045	3.39715	0.0173309	0.385669	0.00569892	3.38262e-05	0.000230678	6.0188e-05	0.0822995	2.71219e-05
4.14114	0.00757102	3.54449	0.0172516	0.415754	0.0057136	3.37084e-05	0.00157647	2.11122e-05	0.104889	0.000262078	4.13767	0.0101047	4.87169	0.023529	0.356968	0.00654677	3.39199e-05	0.000853409	0.000208095	0.108311	0.000202447	4.13085	0.0102451	3.61986	0.0172368	0.385305	0.00569846	3.38567e-05	0.00116663	0.000122246	0.0843783	4.30854e-05
4.15186	0.00994233	4.34057	0.01872	0.406345	0.00615603	3.41312e-05	0.00257194	8.52462e-05	0.124097	0.0002432	4.14833	0.0132046	5.24411	0.0228961	0.343745	0.00716016	2.57136e-05	0.00160034	0.000221841	0.109201	0.000153714	4.14149	0.00740673	3.67497	0.0182631	0.385862	0.00590501	3.36737e-05	0.00078893	0.000197623	0.0906531	8.92731e-05
4.16257	0.0134416	4.52257	0.0170512	0.395395	0.00646194	2.84462e-05	0.00209377	0.000246137	0.107675	0.000192428	4.159	0.0139259	5.60269	0.0250691	0.338984	0.00686886	2.53447e-05	0.00103964	0.000222502	0.103999	0.000172019	4.15214	0.00983388	4.17313	0.0203958	0.388013	0.00616361	4.16781e-05	0.000616293	6.20911e-05	0.0810274	0.000116527
4.17329	0.0163061	4.50862	0.0186401	0.404747	0.00650396	3.29726e-05	0.00013076	8.52635e-05	0.110932	0.000147178	4.16966	0.0144954	5.5887	0.0226911	0.349171	0.0065215	2.8e-05	0.00085084	5.63248e-05	0.107091	0.00015705	4.16279	0.0118229	4.28077	0.0186503	0.374686	0.00622502	3.32857e-05	0.000622131	0.000141183	0.0861756	0.000146435
4.184	0.0180863	4.28871	0.0150346	0.402339	0.0056993	3.19505e-05	0.00209239	-4.26898e-05	0.0934552	0.000170109	4.18033	0.0131529	5.36399	0.0240036	0.349662	0.00652228	3.42267e-05	0.000671317	0.000317031	0.0996995	0.000183194	4.17343	0.0121022	4.57461	0.0227111	0.377279	0.00632748	3.02094e-05	0.000435343	6.3443e-05	0.0814704	0.000161071
4.19471	0.0177648	3.61191	0.0157941	0.402811	0.00532056	3.19605e-05	-0.000359978	0.000181965	0.109571	0.000244418	4.19099	0.0127492	5.60716	0.0242451	0.348491	0.00642061	3.68509e-05	0.00162259	0.000117968	0.0982837	0.00015274	4.18408	0.0123727	4.83298	0.0210574	0.362356	0.00618191	2.33489e-05	-0.000143538	0.000140279	0.0912303	0.000116934
4.20543	0.0187559	3.55086	0.0135164	0.398134	0.00575693	3.05696e-05	0.00402535	8.50634e-05	0.0890564	0.000294281	4.20165	0.00947462	5.28492	0.0232741	0.344393	0.00630706	3.22796e-05	0.000871062	0.000150245	0.120021	0.000145425	4.19472	0.0118094	4.88835	0.0221848	0.355895	0.00621107	2.41193e-05	0.0011782	0.000170043	0.0883322	0.000122257
4.21614	0.0179498	3.36287	0.0131558	0.406093	0.00518206	2.89795e-05	0.000606796	2.10232e-05	0.115539	0.000246409	4.21232	0.0076929	5.10173	0.023268	0.339163	0.00642966	2.80959e-05	0.000676499	0.000226737	0.10517	0.000141944	4.20537	0.0139178	5.04307	0.0213337	0.342767	0.00634505	3.05209e-05	0.000235459	0.00010866	0.0857107	0.000110149
4.22686	0.011489	3.28849	0.0116708	0.381525	0.00512228	2.2913e-05	0.00201641	0.000144503	0.113856	0.000300099	4.22298	0.00825588	5.11697	0.0238412	0.335822	0.00576466	2.584e-05	0.00163839	0.000149861	0.115686	0.000120789	4.21602	0.0123894	5.00488	0.0248451	0.340729	0.00653658	2.89012e-05	0.00138755	0.000125573	0.0836208	0.000108178
4.23757	0.00673414	3.49186	0.0145927	0.377612	0.00511563	3.32837e-05	0.000124989	0.000145423	0.0943767	0.000280392	4.23365	0.00845116	4.95592	0.0222677	0.350852	0.00597472	2.13739e-05	0.00222313	0.000150382	0.116088	0.00012425	4.22666	0.011944	5.17185	0.0247484	0.338842	0.00618033	2.86744e-05	0.000805982	0.000155753	0.0678775	0.000142211
4.24829	0.00941049	3.81817	0.0156021	0.340143	0.00536712	2.43734e-05	0.00252283	0.000115125	0.0876723	0.000217135	4.24431	0.0106935	5.18948	0.0227974	0.35258	0.00598918	3.02225e-05	0.000865399	0.000164402	0.106677	0.000168431	4.23731	0.0149167	5.30992	0.0252501	0.341803	0.00647933	2.89457e-05	0.00098846	9.27365e-05	0.0797831	0.00016005
4.259	0.00653775	3.95505	0.0169409	0.347076	0.00566854	1.65485e-05	0.000611426	0.000116438	0.104576	0.000175566	4.25497	0.0123926	5.10965	0.0206998	0.359975	0.00599289	3.12358e-05	0.00199142	7.17056e-05	0.11661	0.000127813	4.24796	0.0169059	5.41798	0.0248774	0.342193	0.00616356	2.52054e-05	0.000803198	4.65518e-05	0.0861753	0.000195591
4.26971	0.00524762	3.90476	0.0206245	0.345002	0.00529061	2.21946e-05	0.00157089	-4.19468e-05	0.0918266	0.000225515	4.26564	0.0136283	5.1691	0.0204172	0.358054	0.00578829	2.53188e-05	0.00085292	5.63124e-05	0.113351	0.000115379	4.2586	0.0150147	4.98853	0.0235113	0.341665	0.00608825	2.76382e-05	4.44816e-05	0.000170936	0.0844866	0.000208322
4.28043	0.00746674	3.90067	0.0216148	0.332464	0.00527084	1.86738e-05	0.000604436	2.1031e-05	0.0775907	0.000297343	4.2763	0.014478	5.07989	0.0206073	0.357298	0.00601315	2.84728e-05	0.000288472	0.000101718	0.102454	0.000139345	4.26925	0.0124278	5.18603	0.0226821	0.339772	0.00593892	3.14107e-05	0.000800223	0.000154873	0.0962066	0.000277003
4.29114	0.00633061	4.08289	0.0197547	0.321708	0.00526829	3.32046e-05	0.00107225	-1.02657e-05	0.102392	0.000222221	4.28697	0.0148728	4.92312	0.0214084	0.346455	0.00634832	2.53444e-05	0.000854323	8.65779e-05	0.0905772	0.000115496	4.2799	0.0106571	5.12312	0.0234541	0.35191	0.00588406	2.73807e-05	0.000983034	0.00010774	0.0900883	0.000243995
4.30186	0.00843102	4.16352	0.0227506	0.323991	0.00594557	1.73916e-05	0.00202791	-1.02978e-05	0.102715	0.000172448	4.29763	0.0145365	4.98887	0.0222505	0.333281	0.00570672	2.10012e-05	0.000284361	7.03519e-05	0.100415	9.61121e-05	4.29054	0.00888597	4.99178	0.0240825	0.345195	0.00587251	3.22423e-05	0.00117284	0.00012337	0.0979396	0.000238167
4.31257	0.00611026	4.47365	0.0285758	0.32189	0.00598513	3.39349e-05	0.00255082	0.00011652	0.107451	0.000102226	4.3083	0.0124955	5.02599	0.0243767	0.329457	0.00605055	2.17559e-05	0.00139042	-3.95543e-06	0.101786	0.000110133	4.30119	0.00670544	5.07752	0.0249538	0.352852	0.00585175	2.75172e-05	0.00158165	7.87046e-05	0.0821263	0.00018546
4.32329	0.0102402	4.7571	0.0307221	0.331139	0.00646899	3.31202e-05	0.000125338	5.35677e-05	0.106685	0.000140411	4.31896	0.0120111	4.87655	0.0251128	0.327279	0.00617413	2.28941e-05	0.00196729	0.00023532	0.11471	0.000102593	4.31184	0.00710079	4.893	0.0236744	0.348872	0.00593796	2.57131e-05	0.00139783	0.000126755	0.0852721	0.000183398
4.334	0.00975592	4.94895	0.0304663	0.340709	0.00668991	4.66331e-05	0.0011209	5.43093e-05	0.115833	5.20476e-05	4.32962	0.00899788	5.13985	0.0253902	0.332267	0.00636806	2.55067e-05	0.00124043	5.67374e-05	0.101083	0.000128208	4.32248	0.00554083	4.81694	0.0248731	0.354918	0.0061949	2.69149e-05	0.000433809	4.78714e-05	0.0802054	0.000207629
4.34471	0.00940765	5.04408	0.0345755	0.305397	0.00663705	2.28574e-05	0.00161477	0.000151629	0.102221	0.000119564	4.34029	0.0101112	5.464	0.024909	0.33095	0.00611169	3.19281e-05	0.00087751	0.00011977	0.118382	0.000161148	4.33313	0.00676323	4.89412	0.0245293	0.356978	0.0060503	3.32416e-05	0.000616468	9.39786e-05	0.0869086	0.000210037
4.35543	0.00833476	4.93481	0.0322254	0.307096	0.00702264	2.6505e-05	0.00112201	5.44061e-05	0.109309	5.2139e-05	4.35095	0.0101508	5.79505	0.027385	0.329532	0.00628282	2.23252e-05	0.00184363	0.000104223	0.104156	0.000179349	4.34378	0.00788755	4.84144	0.0241778	0.352428	0.00577969	2.5366e-05	0.000614789	0.000156325	0.0750321	0.000203202
4.36614	0.00651003	5.08354	0.0356006	0.315846	0.00690915	2.5535e-05	0.00213596	5.48768e-05	0.101531	6.01925e-05	4.36162	0.0105066	5.70249	0.0271479	0.331253	0.00640698	3.15642e-05	0.00165644	0.000120125	0.104928	0.000149384	4.35442	0.00561323	4.70042	0.0207469	0.352981	0.00565667	2.41161e-05	0.000607564	0.000154564	0.0771796	0.000207207
4.37686	0.00774598	5.35187	0.0347804	0.320957	0.00639393	2.07627e-05	0.00113214	2.20354e-05	0.107469	5.26499e-05	4.37228	0.0115882	6.0838	0.0257748	0.328232	0.00662028	2.26219e-05	0.000679786	0.000195727	0.0913781	0.000169008	4.36507	0.00561467	4.8812	0.0206298	0.358443	0.00565341	2.52959e-05	0.00194455	9.35109e-05	0.0718027	0.000288345
4.38757	0.00924609	5.1695	0.0351359	0.321414	0.00695349	2.93187e-05	0.0006321	2.21513e-05	0.0973025	2.99682e-05	4.38294	0.0114636	6.05784	0.0219075	0.324099	0.0063019	2.662e-05	0.00179549	1.10455e-05	0.0966655	0.000192394	4.37572	0.00476879	4.68855	0.0164778	0.360466	0.00543992	2.31878e-05	0.000418934	0.000247727	0.073013	0.000292633
4.39829	0.0102199	5.41927	0.0359559	0.318669	0.0062013	3.4971e-05	0.000624843	0.000120082	0.116513	5.99235e-05	4.39361	0.00953808	6.12467	0.0259722	0.314319	0.00634998	2.88344e-05	0.00104295	0.000146634	0.100578	0.000198282	4.38636	0.00596291	4.7032	0.01913	0.360443	0.00549949	2.64512e-05	0.00135748	0.00010787	0.0778103	0.000253693
4.409	0.00569651	5.53114	0.031909	0.315685	0.00675029	1.9182e-05	0.00061572	0.000150678	0.105377	2.17658e-05	4.40427	0.00836335	6.0304	0.0252295	0.325174	0.00635263	3.3192e-05	0.00216628	0.000146265	0.110925	0.000182981	4.39701	0.00532224	4.69304	0.0190375	0.353992	0.00533356	3.05259e-05	0.00115948	4.58155e-05	0.0818253	0.000295192
4.41971	0.00697059	5.55703	0.0337657	0.31006	0.00607804	2.7698e-05	0.000123394	0.000217378	0.0910624	6.72261e-05	4.41494	0.00720264	5.94364	0.025588	0.33655	0.00614046	2.75136e-05	0.00125234	0.000133788	0.0962679	0.000183518	4.40765	0.00837581	4.76136	0.0175852	0.347569	0.00531674	3.39793e-05	0.000788687	7.66647e-05	0.0838028	0.000286833
4.43043	0.00732515	5.35797	0.0292982	0.300943	0.00589732	3.34109e-05	0.000616769	0.000312984	0.142929	7.42492e-05	4.4256	0.00700424	5.74938	0.0238336	0.335174	0.00619634	2.64856e-05	0.000675678	0.000148412	0.0954197	0.000224705	4.4183	0.0106871	4.65269	0.0212914	0.346896	0.0052447	3.16727e-05	0.000790521	0.000138419	0.07892	0.000318927
4.44114	0.0038893	5.8274	0.0279143	0.309063	0.00621127	2.66214e-05	0.000623247	-4.35383e-05	0.0924113	2.96507e-05	4.43626	0.00655885	5.577	0.0225713	0.331258	0.00595943	3.54971e-05	0.000295387	0.000194265	0.0962695	0.000215815	4.42895	0.010367	4.81169	0.017357	0.333002	0.00525193	2.6224e-05	0.00022553	9.16586e-05	0.0754457	0.00031063
4.45186	0.00488426	5.67151	0.0283962	0.31307	0.00587082	2.6972e-05	0.00108896	0.000179945	0.0961585	2.87514e-05	4.44693	0.00739076	5.21056	0.0227072	0.340388	0.00572766	3.09212e-05	0.000852524	8.60047e-05	0.10602	0.000277196	4.43959	0.0135157	4.50476	0.020037	0.331461	0.00488768	2.75356e-05	0.000595722	7.60468e-05	0.0928091	0.000389858
4.46257	0.00640218	5.93731	0.0327835	0.312585	0.00616335	3.18315e-05	0.000119318	-1.05565e-05	0.0930821	5.85391e-05	4.45759	0.00872679	5.40483	0.0238069	0.323587	0.00553607	2.6759e-05	0.00105028	-4.03505e-06	0.0975629	0.000288869	4.45024	0.0140876	4.70307	0.0182563	0.342404	0.00512415	2.41377e-05	0.000227736	9.27993e-05	0.0798066	0.000421604
4.47329	0.00575652	5.77127	0.0235621	0.307951	0.00608469	2.6855e-05	0.00156639	0.000147567	0.119035	5.78671e-05	4.46826	0.0104088	5.36435	0.0213111	0.325013	0.00526768	2.81046e-05	0.00142907	0.00011717	0.105103	0.00034563	4.46089	0.0128044	5.021	0.0187961	0.33723	0.00518586	2.59259e-05	0.000421814	9.40354e-05	0.0808681	0.000411257
4.484	0.00732863	5.768	0.0307872	0.307532	0.00594785	3.30998e-05	0.00354932	0.000149742	0.0962043	8.09765e-05	4.47892	0.0112782	6.08649	0.0221458	0.340431	0.00545558	2.69379e-05	0.00126944	0.000135444	0.089755	0.000317122	4.47153	0.0123806	4.65992	0.0196446	0.333775	0.00495347	2.09914e-05	0.000993433	6.25369e-05	0.0711696	0.000483641
4.49471	0.0155407	6.0222	0.0297038	0.313494	0.00586881	1.79476e-05	0.00159351	0.000311028	0.140131	8.86658e-05	4.48958	0.0104264	6.03143	0.0194658	0.324318	0.00562393	2.7774e-05	0.00165226	0.000104132	0.102428	0.00042284	4.48218	0.0113399	4.62127	0.020004	0.32669	0.00498643	2.31608e-05	0.000981688	9.27527e-05	0.0720598	0.000512707
4.50543	0.0207066	5.71872	0.0281641	0.304481	0.00640468	2.6295e-05	0.0020953	0.000247956	0.11129	9.6597e-05	4.50025	0.0106656	6.65674	0.0217067	0.332745	0.0053084	2.64723e-05	0.000108297	8.88935e-05	0.107141	0.000451391	4.49283	0.0126078	4.94046	0.0196821	0.33193	0.00504206	3.66714e-05	0.000981579	0.000108242	0.0754962	0.000380527
4.51614	0.0269092	6.08791	0.0313103	0.313739	0.00622604	2.59582e-05	0.00304359	0.000340529	0.104218	0.000132279	4.51091	0.00920969	6.71674	0.0205533	0.309828	0.00550649	2.68116e-05	0.00164973	0.000181117	0.0929615	0.000501108	4.50347	0.0135357	5.13551	0.0209255	0.33505	0.00506774	2.59891e-05	0.000421629	7.85459e-05	0.0693191	0.000434661
4.52686	0.0309551	5.97834	0.0303468	0.303185	0.0056646	3.35962e-05	0.002517	5.24909e-05	0.080408	0.00017393	4.52158	0.00845964	7.02739	0.0228497	0.319997	0.00548778	2.65973e-05	0.00144564	0.000133736	0.0938181	0.000590617	4.51412	0.01744	5.40895	0.018889	0.329996	0.00456965	2.99866e-05	0.000807022	0.000126027	0.0782133	0.000474267
4.53757	0.0301223	6.04755	0.0271269	0.289553	0.00604265	2.32643e-05	0.000594551	0.000178156	0.0951927	0.000275626	4.53224	0.00733494	6.81369	0.0233442	0.324101	0.00552575	2.31836e-05	0.000494315	0.000165775	0.0998699	0.00064134	4.52477	0.0189974	5.83384	0.0221235	0.328454	0.00464483	1.86711e-05	0.00138263	0.000173184	0.0855616	0.000448271
4.54829	0.0314023	6.51775	0.0250582	0.308421	0.00618021	3.0627e-05	0.00157961	0.000149097	0.095782	0.000272675	4.54291	0.00718126	6.74778	0.024742	0.3173	0.00526695	2.4037e-05	0.00183989	0.000103754	0.108891	0.00063678	4.53541	0.0162363	5.81135	0.0183907	0.332214	0.00466585	2.64979e-05	3.71145e-05	0.000157262	0.0789377	0.000441372
4.559	0.0248318	6.62725	0.0277358	0.285447	0.00609729	2.96465e-05	0.00109802	8.57717e-05	0.120063	0.00032641	4.55357	0.0069895	6.76832	0.0259897	0.322089	0.00518051	2.34496e-05	0.0010856	0.000230162	0.103871	0.000747184	4.54606	0.0125992	6.07589	0.0188442	0.331995	0.00489425	2.11291e-05	0.000805633	9.44515e-05	0.0864427	0.000506053
4.56971	0.0173798	6.49923	0.0238901	0.308648	0.00596725	1.93868e-05	0.000117364	-1.07659e-05	0.122837	0.000369068	4.56423	0.007041	6.45656	0.0238665	0.310716	0.00547108	2.66337e-05	0.000491593	0.00017992	0.0999529	0.000857283	4.55671	0.0121055	6.1834	0.0172179	0.316871	0.00452922	2.43289e-05	0.000226529	0.000187133	0.0804265	0.000561496
4.58043	0.0154951	6.71014	0.0254219	0.316862	0.00566211	3.128e-05	0.0011136	8.7057e-05	0.0939755	0.000414287	4.5749	0.0068866	6.18825	0.0227372	0.316924	0.00509237	2.9459e-05	0.000878076	0.000180612	0.0770185	0.00118515	4.56735	0.0104882	6.00573	0.0167582	0.332048	0.00452848	1.93518e-05	0.000792572	6.19762e-05	0.070517	0.000662401
4.59114	0.00837186	6.47254	0.0248214	0.308227	0.00601508	3.12755e-05	0.00260786	8.7045e-05	0.120879	0.000489666	4.58556	0.0073047	6.16081	0.0252322	0.315779	0.0056199	2.86905e-05	0.00333988	0.000224328	0.131474	0.00132235	4.578	0.0115992	5.71806	0.0181515	0.329828	0.00475132	2.00412e-05	0.00194764	7.82885e-05	0.0682143	0.000592716
4.60186	0.0121367	5.6824	0.0277356	0.328152	0.00528799	1.87572e-05	0.00107673	0.000210457	0.0872123	0.0010288	4.59623	0.00693351	6.2641	0.0266155	0.317806	0.00567861	2.48529e-05	0.00128287	0.000277272	0.139917	0.00156138	4.58865	0.00995753	5.35029	0.0199842	0.326774	0.00482517	2.04151e-05	0.000605616	0.000109014	0.0786071	0.000821001
4.61257	0.011481	5.86389	0.0304839	0.335572	0.00540758	2.66195e-05	0.00250465	8.36286e-05	0.116132	0.00146353	4.60689	0.00817746	6.81134	0.0280668	0.316	0.0057481	2.29396e-05	0.00289409	0.000250275	0.117401	0.00170765	4.59929	0.0131627	5.29569	0.0220462	0.343821	0.00500948	2.29763e-05	0.00118249	0.000282038	0.0760266	0.00103001
4.62329	0.00730205	5.54978	0.0227147	0.332892	0.00467207	3.16673e-05	0.00157046	0.000307531	0.101027	0.00161105	4.61755	0.00749112	6.68199	0.0270925	0.313218	0.00584015	2.46123e-05	0.00129502	0.00023245	0.111493	0.001815	4.60994	0.00959993	5.05066	0.0200324	0.332653	0.00518398	2.89923e-05	0.00135767	0.000170359	0.0802971	0.00123593
4.634	0.00709853	5.8296	0.0197238	0.348482	0.00555252	2.39526e-05	0.00308047	0.000409901	0.095139	0.00167631	4.62822	0.00875209	6.63282	0.0303715	0.310389	0.00583874	3.06077e-05	0.00146749	0.000228594	0.097483	0.00158298	4.62058	0.0106027	5.59465	0.0202127	0.340043	0.00523131	1.83428e-05	0.000810585	0.000222411	0.0784034	0.00133243
4.64471	0.00349213	5.79041	0.0206719	0.353707	0.00521932	3.00022e-05	0.00458613	0.000151835	0.100405	0.00152662	4.63888	0.00820272	6.6527	0.028161	0.316563	0.00569651	3.04397e-05	0.00143821	0.000315206	0.092343	0.00138626	4.63123	0.010911	6.00401	0.0207045	0.341922	0.00516733	3.0468e-05	0.00118791	0.000252041	0.0755587	0.00135645
4.65543	0.00723049	5.27285	0.0169835	0.360262	0.00499529	2.73018e-05	0.00305817	0.000182157	0.0812143	0.00115158	4.64955	0.00889408	6.60979	0.0274016	0.31908	0.00584476	2.52029e-05	0.00144662	0.000255837	0.0912676	0.00124945	4.64188	0.00889445	6.31282	0.0188144	0.347173	0.00513689	2.24893e-05	0.0013726	0.000297736	0.0781949	0.00124715
4.66614	0.00513974	5.15175	0.0180121	0.361484	0.0048354	2.52224e-05	0.00160155	2.17516e-05	0.103134	0.000818173	4.66021	0.00861667	6.79514	0.0262646	0.319318	0.00583388	2.92354e-05	0.0016364	0.000255626	0.101566	0.00114002	4.65252	0.00683565	5.97401	0.0185162	0.340328	0.00506097	2.96717e-05	0.000407372	0.000214764	0.0799483	0.00118347
4.67686	0.0083628	5.09184	0.0184078	0.35933	0.00485632	4.09352e-05	0.00111342	8.73545e-05	0.0981417	0.000529238	4.67087	0.0112954	6.87164	0.0276903	0.321279	0.00582696	2.01927e-05	0.00144342	0.000255177	0.0882426	0.00100277	4.66317	0.00816917	5.83125	0.0194222	0.34765	0.00512956	2.43712e-05	0.00096724	0.000107187	0.0810944	0.000844666
4.68757	0.00826276	4.9325	0.0226293	0.357203	0.00493732	3.14279e-05	0.00311741	2.19503e-05	0.1089	0.000279806	4.68154	0.0121277	6.54284	0.0264671	0.330841	0.00567145	3.20242e-05	0.00259751	0.000179739	0.114648	0.000729591	4.67382	0.00698414	5.92098	0.0185084	0.350322	0.00529001	2.07548e-05	0.000787784	0.000185619	0.0780482	0.000761707
4.69829	0.00633962	5.12992	0.0195891	0.356938	0.00550245	2.92296e-05	0.0016255	8.80528e-05	0.10573	0.000274026	4.6922	0.014074	6.48106	0.0246696	0.321243	0.00574965	2.54845e-05	0.00104069	0.000115445	0.0992359	0.000460996	4.68446	0.00789891	5.90165	0.0178511	0.352864	0.00506163	2.51088e-05	0.000995902	0.000220921	0.0809262	0.000555285
4.709	0.00580381	5.07712	0.0201891	0.363174	0.00550447	2.5399e-05	0.00161102	8.72929e-05	0.106744	0.000203582	4.70287	0.0148742	6.30707	0.0267737	0.323818	0.005256	2.44802e-05	0.00138176	0.000214963	0.0790894	0.000441988	4.69511	0.00586817	5.83289	0.0203783	0.353349	0.00541562	2.40682e-05	0.000621685	8.03197e-05	0.0797486	0.000437896
4.71971	0.00357617	4.79491	0.0217634	0.362606	0.00541792	2.53411e-05	0.00459824	0.000250197	0.09592	0.000203119	4.71353	0.0174651	5.96329	0.0556977	0.317867	0.00555764	2.34055e-05	0.00191089	0.000169643	0.116516	0.000255733	4.70576	0.00503914	5.79718	0.0201065	0.349614	0.00560528	2.26016e-05	0.0016047	1.60461e-05	0.071861	0.000327179
4.73043	0.00602804	4.66658	0.0231631	0.36624	0.00513859	3.45321e-05	0.000603623	8.62728e-05	0.115022	0.000163822	4.72419	0.0216078	6.13126	0.0887254	0.322919	0.00575702	2.66944e-05	0.00140831	0.000159561	0.118244	0.000251227	4.7164	0.00813006	5.78735	0.0199169	0.349401	0.00539312	2.55443e-05	0.000620401	8.02345e-05	0.075219	0.000290343
4.74114	0.00381595	4.42138	0.0233875	0.345784	0.00506514	2.26344e-05	0.00207464	-1.06093e-05	0.0936053	0.000259744	4.73486	0.0244787	6.28523	0.124324	0.327625	0.00554425	2.64415e-05	0.00125258	0.000132976	0.0992247	0.000371234	4.72705	0.00727714	5.36514	0.0208455	0.357704	0.00554998	2.94996e-05	0.000801059	0.000173344	0.0790717	0.000259354
4.75186	0.00570163	4.67179	0.0222715	0.360458	0.00520583	3.19862e-05	0.00109016	0.000214264	0.103927	0.000140566	4.74552	0.0290053	6.03206	0.078063	0.338429	0.00569905	2.6407e-05	0.0016308	7.19949e-05	0.117367	0.000394705	4.7377	0.0101066	5.30361	0.0209362	0.340528	0.00545355	2.9073e-05	0.00154742	0.00023298	0.0826543	0.000280899
4.76257	0.00573595	4.65895	0.0191959	0.360566	0.00509065	2.86428e-05	0.000108522	0.000118611	0.114084	0.000193755	4.75619	0.0390196	6.02822	0.0564428	0.339132	0.00581553	2.13666e-05	0.00351097	0.000283364	0.100561	0.000345011	4.74834	0.013335	5.32322	0.0210428	0.346225	0.00519719	2.84652e-05	3.00094e-05	0.000121634	0.0674611	0.000305987
4.77329	0.00411854	4.76243	0.0200836	0.36232	0.00534867	3.44665e-05	0.00257235	0.000182867	0.104338	0.000208278	4.76685	0.0430083	6.01142	0.0403002	0.331758	0.00568575	2.61434e-05	0.00687684	0.000221781	0.0977116	0.000346295	4.75899	0.0132089	5.61226	0.0206984	0.336648	0.00558484	2.30687e-05	0.000970061	0.00016943	0.0845279	0.000269175
4.784	0.00614617	4.37959	0.0169412	0.354131	0.00504538	2.67059e-05	0.000584961	0.000115339	0.093328	0.000224761	4.77752	0.0410248	5.82573	0.0383406	0.345867	0.00553455	2.49491e-05	0.0052143	0.00019274	0.0990406	0.000303491	4.76964	0.0130669	5.32201	0.019929	0.334563	0.0053867	2.76745e-05	0.00116972	7.77813e-05	0.0862606	0.000309974
4.79471	0.00395172	4.3855	0.0193625	0.355604	0.00515484	2.42564e-05	0.00105799	8.33699e-05	0.113904	0.000158304	4.78818	0.0313034	6.20944	0.031677	0.352157	0.00571643	2.28625e-05	0.00258552	0.000224422	0.0952925	0.000161438	4.78028	0.0158933	5.6697	0.0219187	0.351413	0.00560476	2.17469e-05	0.000996956	0.000142547	0.0636939	0.000280032
4.80543	0.00572707	4.90292	0.0239071	0.317401	0.00521778	2.64144e-05	0.000577745	0.000145163	0.0877252	0.000143204	4.79884	0.0223261	5.66069	0.0271445	0.327665	0.0055893	2.67866e-05	0.00219589	8.69781e-05	0.112704	0.000130871	4.79093	0.0230002	5.67435	0.0235407	0.346788	0.00561741	3.34424e-05	0.00272362	0.000110329	0.072548	0.000233764
4.81614	0.00598034	5.60274	0.025292	0.339071	0.00581082	2.56127e-05	0.00251008	0.000115581	0.113948	0.000239801	4.80951	0.0136105	5.44398	0.0255283	0.340691	0.00532887	2.73779e-05	0.00367011	0.00013102	0.118918	0.000135346	4.80158	0.0271568	5.52564	0.0245079	0.352529	0.00542551	2.87253e-05	0.000223539	0.000174618	0.084914	0.000206312
4.82686	0.00864467	5.61006	0.0257973	0.326424	0.00596294	3.22111e-05	0.00248691	0.000332976	0.116596	0.000288168	4.82017	0.00850118	5.51008	0.0250347	0.355256	0.0054921	2.7028e-05	0.00161621	8.63238e-05	0.106347	0.000100246	4.81222	0.030335	5.69907	0.0240268	0.349509	0.00568863	3.40854e-05	0.00159869	8.03086e-05	0.0948378	0.000218632
4.83757	0.00957984	6.149	0.0266803	0.318244	0.00620592	3.64993e-05	0.00205882	0.00018128	0.110966	0.000324815	4.83084	0.00542381	5.34459	0.0212694	0.364194	0.00544679	3.0517e-05	0.00106624	0.000163622	0.0941624	5.95034e-05	4.82287	0.0291626	5.62915	0.0222489	0.350893	0.00570684	2.62682e-05	0.00216195	4.76178e-05	0.0849699	0.000109436
4.84829	0.00738465	6.03337	0.0294637	0.332364	0.00630327	4.96516e-05	0.00158002	8.59213e-05	0.103149	0.000341824	4.8415	0.00640317	5.62274	0.0235316	0.368659	0.00545165	2.04455e-05	0.00127317	0.000104001	0.104262	7.24398e-05	4.83352	0.0268551	5.52587	0.025417	0.345811	0.00592668	3.01393e-05	0.00157514	0.000110839	0.075506	8.33091e-05
4.859	0.00573851	6.08904	0.0303133	0.327355	0.00610471	2.17231e-05	0.00159775	-1.07348e-05	0.0908982	0.000262914	4.85216	0.00553682	5.37562	0.0207609	0.358563	0.00550435	2.62063e-05	0.0006911	0.000118732	0.108856	8.10772e-05	4.84416	0.0245244	5.84954	0.0252402	0.339793	0.00570496	2.87972e-05	0.00174668	7.81966e-05	0.0758869	0.000155549
4.86971	0.00944501	5.95057	0.0322762	0.323552	0.00615573	2.49592e-05	0.00206774	8.57888e-05	0.108671	0.000237222	4.86283	0.00545496	5.08876	0.0216353	0.350412	0.00529329	2.10881e-05	0.00144807	0.000163679	0.123271	0.000146589	4.85481	0.0187129	6.03288	0.0225915	0.347945	0.00611539	2.48815e-05	0.00079122	0.000140722	0.0892609	0.000149102
4.88043	0.00723258	5.59864	0.0319407	0.333786	0.00658428	1.94056e-05	0.000603737	0.000119819	0.12582	0.000309012	4.87349	0.00667665	4.83895	0.0204318	0.352223	0.00525309	2.68523e-05	0.00163386	0.000132801	0.10424	0.000119216	4.86545	0.0138797	5.80765	0.0243009	0.352672	0.00576556	2.58844e-05	0.00115215	0.000107528	0.0813235	0.000180905
4.89114	0.00837622	5.40681	0.0332894	0.332964	0.00579013	2.50255e-05	0.00108767	2.15903e-05	0.0690679	0.000222946	4.88416	0.00834274	4.63552	0.0192224	0.377597	0.00518201	2.65323e-05	0.00107001	7.23522e-05	0.129495	8.36994e-05	4.8761	0.01262	5.54841	0.0235666	0.328774	0.00563394	3.0872e-05	0.00188464	0.000106551	0.0864817	0.000228851
4.90186	0.00798041	5.63011	0.0266114	0.33756	0.00588103	3.31228e-05	0.000592593	0.000214044	0.081096	0.000244353	4.89482	0.00852333	4.64994	0.0185701	0.36754	0.00505826	3.18837e-05	0.000878144	0.000117978	0.118121	8.35608e-05	4.88675	0.0113159	5.66794	0.0247855	0.345309	0.00559547	2.59855e-05	0.00077955	0.000138807	0.079078	0.000175331
4.91257	0.0089315	5.30029	0.0259799	0.354075	0.00592696	2.5805e-05	0.000585498	0.000179908	0.126024	0.000175537	4.90548	0.00934778	4.85699	0.0197183	0.370817	0.00530751	2.68568e-05	0.00106554	0.000254446	0.107831	5.33688e-05	4.89739	0.0114744	5.32567	0.0240172	0.324723	0.00572804	2.69975e-05	0.000403497	3.08654e-05	0.0736649	0.00018824
4.92329	0.00547708	5.20065	0.0250326	0.34181	0.00556224	2.90449e-05	9.93815e-05	0.000147004	0.0767604	0.000217835	4.91615	0.0095666	4.81741	0.0208152	0.369416	0.005177	3.25654e-05	0.000494638	4.14605e-05	0.107837	7.70401e-05	4.90804	0.0128945	5.38792	0.0240484	0.341899	0.00553692	2.57246e-05	0.000405925	9.332e-05	0.0853544	0.000192679
4.934	0.00694182	5.08816	0.0237717	0.359378	0.00595436	2.2285e-05	0.00106727	0.000147866	0.135091	0.000160512	4.92681	0.0105165	4.99999	0.0206339	0.366888	0.0049925	2.12472e-05	0.000866885	5.62064e-05	0.0901695	4.9833e-05	4.91869	0.0141273	5.24445	0.0215916	0.353575	0.00544123	2.22287e-05	0.00078186	9.29025e-05	0.0665442	0.00014137
4.94471	0.0119334	4.92615	0.0228679	0.34395	0.00573724	3.3416e-05	0.00109087	0.000215941	0.0932632	0.000149147	4.93748	0.00997972	5.13061	0.0225312	0.365503	0.00530954	3.13101e-05	0.000686153	7.19536e-05	0.104952	6.82742e-05	4.92933	0.0172336	5.26606	0.0247561	0.350278	0.00562526	2.86665e-05	0.000606125	0.000142573	0.0790261	0.000105909
4.95543	0.0105941	4.61198	0.0224584	0.360312	0.00557504	2.54522e-05	0.00160437	5.47241e-05	0.109844	0.000181267	4.94814	0.00801708	4.74554	0.0213266	0.36567	0.0054516	2.80896e-05	0.000873368	0.000102018	0.103049	4.42101e-05	4.93998	0.0163657	5.18831	0.0219596	0.350664	0.0052941	3.16414e-05	0.000992833	3.16554e-05	0.0821197	0.000105943
4.96614	0.00736965	4.30317	0.0246774	0.358216	0.00574562	3.38281e-05	9.82499e-05	0.000116184	0.0827894	0.000197097	4.95881	0.00809275	4.84179	0.0207998	0.359989	0.00523221	2.57674e-05	0.000682229	0.000101666	0.105057	4.10854e-05	4.95063	0.0136189	5.25403	0.0220869	0.357346	0.00541776	2.82592e-05	0.000413414	9.53252e-05	0.0845435	8.35904e-05
4.97686	0.00779809	4.39746	0.0214195	0.340616	0.00553493	1.82273e-05	0.0015007	-4.07721e-05	0.118172	0.000276062	4.96947	0.00760734	4.87907	0.0226066	0.346578	0.00548251	2.24884e-05	0.00123858	0.000175825	0.103901	5.84861e-05	4.96127	0.0127775	4.97285	0.0216563	0.350727	0.00554724	2.07661e-05	0.000605327	0.000158452	0.103596	0.000109155
4.98757	0.0114734	4.51525	0.0207183	0.356979	0.00549593	2.55878e-05	0.00239359	8.04033e-05	0.0814138	0.000417386	4.98013	0.0110209	5.28254	0.0200746	0.344143	0.0052895	2.7143e-05	0.000296711	8.39527e-05	0.102252	6.28904e-05	4.97192	0.0125083	4.85972	0.0227404	0.343676	0.00541463	2.42069e-05	0.000797813	0.000142497	0.0921229	9.29577e-05
4.99829	0.010362	4.9379	0.0220216	0.363646	0.00531279	2.08061e-05	0.00438379	-4.14521e-05	0.0852113	0.000439359	4.9908	0.0125325	5.5196	0.0223143	0.348401	0.00533806	3.0699e-05	0.00123185	0.000159906	0.102902	8.45377e-05	4.98257	0.0120147	4.80389	0.0233446	0.333692	0.00511449	2.18916e-05	0.00116589	6.23382e-05	0.083808	0.000101056
5.009	0.0110568	4.95444	0.0255015	0.359598	0.00546904	2.12605e-05	0.00253151	2.13544e-05	0.109614	0.0004121	5.00146	0.0113998	5.52615	0.0208899	0.335982	0.00538408	2.93888e-05	0.00121427	9.88851e-05	0.0998767	7.46415e-05	4.99321	0.0107363	4.98875	0.0227171	0.348608	0.00564058	2.9055e-05	0.000781498	0.000201795	0.0928833	0.000132203
5.01971	0.0091538	4.33872	0.0223501	0.343703	0.00565255	4.55262e-05	0.00155257	0.000116568	0.112085	0.000469616	5.01213	0.0128834	5.50031	0.0231765	0.352287	0.00557942	2.54306e-05	0.00160426	0.000189698	0.114189	8.45392e-05	5.00386	0.0101225	5.39837	0.0235375	0.34882	0.00551413	2.22499e-05	0.000969414	7.74884e-05	0.0850425	0.000157284
5.03043	0.0110596	4.32411	0.024202	0.355617	0.00569695	2.76997e-05	0.00343819	0.000114718	0.105697	0.000360922	5.02279	0.0123271	5.28174	0.0245449	0.341912	0.00542668	2.42638e-05	0.00121819	0.000158033	0.109	0.000144412	5.01451	0.00963801	5.35706	0.027096	0.341138	0.00577663	2.41641e-05	0.000988082	9.48147e-05	0.0932672	0.000166797
5.04114	0.0118765	4.43883	0.0253167	0.330592	0.00503372	2.37903e-05	0.00290052	-1.00943e-05	0.0999559	0.000367827	5.03345	0.0103017	5.18945	0.0254166	0.355092	0.00576776	2.34163e-05	0.00105517	0.000146153	0.106057	0.000679435	5.02515	0.00926549	5.30659	0.0229841	0.337041	0.00517083	2.92289e-05	0.000785271	7.80511e-05	0.0878174	0.00022518
5.05186	0.0162653	4.42953	0.023966	0.328554	0.00585702	2.20071e-05	0.000571539	0.000114763	0.10297	0.00211224	5.04412	0.0125563	5.19447	0.028748	0.361052	0.00577073	3.12702e-05	0.0014455	0.000117379	0.121463	0.002191	5.0358	0.00873437	4.91944	0.0228168	0.337993	0.00522786	2.55589e-05	0.000211085	4.63385e-05	0.0929177	0.000370813
5.06257	0.0177807	4.44906	0.0279634	0.32809	0.005508	2.9981e-05	0.00773653	0.000208487	0.116757	0.00805091	5.05478	0.0157161	5.2115	0.0311203	0.351376	0.00590345	2.91209e-05	0.00467941	0.000178588	0.101947	0.00450179	5.04645	0.00828926	4.67647	0.0243178	0.337561	0.0050844	2.53247e-05	0.000769622	0.000153152	0.0844356	0.000747912
5.07329	0.0196325	4.66874	0.028462	0.336607	0.00534311	2.90156e-05	0.0159542	0.000429873	0.0905754	0.0172172	5.06545	0.0155697	5.24568	0.0371674	0.353449	0.00573398	2.25701e-05	0.00701474	0.000456058	0.105161	0.0077242	5.05709	0.0108635	4.7387	0.0234168	0.345003	0.00511337	3.24175e-05	0.00134696	0.000139581	0.0807837	0.00389477
5.084	0.0219612	4.72583	0.0299821	0.354616	0.00547102	3.11796e-05	0.0288133	0.000991781	0.113281	0.0270789	5.07611	0.0142731	5.42996	0.0347906	0.351513	0.00578079	3.0254e-05	0.0181227	0.000854748	0.114768	0.01175	5.06774	0.0158256	4.78138	0.0264247	0.342247	0.00545112	1.90402e-05	0.00403204	0.000172105	0.0797595	0.00899218
5.09471	0.021476	4.82202	0.0373774	0.353795	0.00569718	2.64493e-05	0.0238801	0.000892405	0.105253	0.0360126	5.08677	0.0139628	5.52471	0.0398132	0.354509	0.00594763	2.95537e-05	0.022107	0.000845245	0.0982171	0.0146989	5.07838	0.0275989	5.15443	0.0287812	0.348607	0.00587771	2.59432e-05	0.00691584	0.000251057	0.0856254	0.0142695
5.10543	0.0202529	4.79885	0.0429559	0.345351	0.00524971	3.20315e-05	0.0271302	0.000796654	0.0802358	0.0379924	5.09744	0.0266517	5.62242	0.0493523	0.350989	0.00561929	2.95281e-05	0.0234616	0.00131799	0.109742	0.0150932	5.08903	0.0303511	5.51219	0.0302181	0.340921	0.00568828	3.02946e-05	0.00938935	0.000767666	0.0828757	0.0189137
5.11614	0.0162099	4.46401	0.0430504	0.354197	0.00549454	3.2802e-05	0.0230797	0.000880062	0.111036	0.0288156	5.1081	0.0388952	5.43401	0.0540588	0.362374	0.0061237	2.28626e-05	0.018399	0.000817608	0.108663	0.0137273	5.09968	0.0389579	5.68386	0.0489648	0.356818	0.00616599	2.95606e-05	0.0187231	0.000821422	0.0901164	0.0217343
5.12686	0.0133141	4.27389	0.0381656	0.363046	0.00548127	2.88231e-05	0.0120264	0.000333312	0.114838	0.0186588	5.11877	0.0383371	5.37756	0.0625999	0.35195	0.00573147	2.59386e-05	0.0118516	0.000789068	0.128694	0.0110377	5.11032	0.0490148	6.00415	0.0433865	0.360716	0.00590478	1.96076e-05	0.0207353	0.000722824	0.0839915	0.0189608
5.13757	0.0142426	4.09475	0.0337723	0.36564	0.0056585	4.02466e-05	0.0110785	0.00030228	0.114914	0.0102203	5.12943	0.0315948	4.99302	0.0533447	0.358898	0.00533664	3.20632e-05	0.010957	0.000540519	0.101654	0.00717996	5.12097	0.061585	5.66042	0.0556638	0.363325	0.00623729	3.13436e-05	0.0172695	0.000690914	0.104353	0.0174636
5.14829	0.0110189	4.6896	0.0337249	0.368302	0.00596713	3.54397e-05	0.00597364	0.000117709	0.0961447	0.00591787	5.14009	0.0212975	4.67744	0.0501755	0.358131	0.00542211	2.23011e-05	0.00679682	0.000337787	0.127874	0.00415761	5.13162	0.0680296	5.63698	0.0668115	0.35995	0.00599216	3.05376e-05	0.0117795	0.00073046	0.105002	0.0152124
5.159	0.00847817	4.56865	0.0274634	0.348722	0.00543685	2.56402e-05	0.00539048	0.000241825	0.0908019	0.00306419	5.15076	0.0141965	4.69708	0.0349705	0.352818	0.0057223	2.80642e-05	0.00328098	0.000115244	0.106785	0.00213916	5.14226	0.0589167	5.18602	0.0645601	0.358247	0.00588226	2.85679e-05	0.0108189	0.000465717	0.0958648	0.0116908
5.16971	0.00681019	4.60524	0.0270627	0.353569	0.00596902	3.73852e-05	0.00106039	0.000243413	0.0932682	0.0014533	5.16142	0.0108968	4.84102	0.0314137	0.360516	0.00562936	3.44347e-05	0.00141316	0.00012933	0.0980001	0.00136413	5.15291	0.0466177	4.7994	0.0592819	0.361698	0.0055148	3.15178e-05	0.00637172	0.000398072	0.0856509	0.00737427
5.18043	0.00890752	4.35279	0.02438	0.347679	0.00523031	3.52713e-05	0.00106605	2.14001e-05	0.113566	0.000855967	5.17209	0.0110729	4.80656	0.026544	0.352676	0.00557447	2.63566e-05	0.00161116	0.000115459	0.115168	0.000766514	5.16356	0.040222	4.87325	0.0508893	0.353444	0.00571785	2.75869e-05	0.00448467	0.000228711	0.0823513	0.00446994
5.19114	0.0129813	4.26824	0.0255685	0.350651	0.00561991	2.27039e-05	0.00157005	2.16293e-05	0.114779	0.000544157	5.18275	0.0106971	4.78917	0.0258739	0.357366	0.00549063	3.23968e-05	0.00142	-3.87444e-06	0.105428	0.000403514	5.1742	0.0355827	4.88421	0.0397664	0.364955	0.00567947	2.36235e-05	0.00228171	0.000231807	0.0851753	0.00254344
5.20186	0.0185935	4.05466	0.024579	0.358929	0.00589006	2.73424e-05	0.00205744	0.000118109	0.113542	0.000259895	5.19342	0.00959283	4.8126	0.0235824	0.351243	0.00550733	2.96921e-05	0.00141668	8.50997e-05	0.102062	0.00023894	5.18485	0.0347254	4.75959	0.0310066	0.359922	0.00549159	3.29061e-05	0.00247956	0.000108573	0.082498	0.00131051
5.21257	0.0218585	4.30723	0.0263267	0.350348	0.00570528	2.95737e-05	-0.000400202	0.000181745	0.119712	0.000251462	5.20408	0.0103409	4.54952	0.0241757	0.33655	0.00546851	2.02103e-05	0.00121374	6.92417e-05	0.0997988	0.000195145	5.1955	0.0355963	4.89579	0.0332463	0.341942	0.00546691	3.64504e-05	0.00172945	9.34631e-05	0.0690619	0.00068466
5.22329	0.0304241	4.62524	0.0317644	0.3555	0.00576255	2.35319e-05	0.00203163	-1.04706e-05	0.114037	0.000271452	5.21474	0.015952	4.76192	0.0249043	0.347412	0.0056459	2.90908e-05	0.00177743	0.000173088	0.0953251	0.000182423	5.20614	0.0381816	4.55556	0.0271681	0.356558	0.00523917	2.97069e-05	0.00114225	0.000107499	0.0723301	0.000459139
5.234	0.029988	4.68579	0.0396398	0.351879	0.00578172	3.12324e-05	0.00152508	8.3768e-05	0.0968109	0.000608993	5.22541	0.0160703	4.99197	0.0337736	0.354955	0.00540252	2.8226e-05	0.0032509	8.46395e-05	0.102661	0.000272492	5.21679	0.0386466	4.76733	0.025336	0.352453	0.00557469	2.47359e-05	0.00115587	6.21622e-05	0.088697	0.000341287
5.24471	0.0271447	4.62007	0.0429672	0.346122	0.00572158	3.09073e-05	0.00340643	0.000207064	0.107701	0.000336907	5.23607	0.0214701	4.91786	0.0425251	0.354667	0.00551569	2.73329e-05	0.00288043	0.00012877	0.104881	0.000283864	5.22744	0.0394759	5.00485	0.0301186	0.351396	0.00589751	2.23094e-05	0.00153486	0.000139896	0.0912664	0.0003634
5.25543	0.0178778	4.3006	0.0375292	0.352996	0.00478813	3.21868e-05	0.00246846	0.000176832	0.110953	0.000230231	5.24674	0.0241882	4.73947	0.0515773	0.348826	0.00556637	2.71816e-05	0.00249887	0.000157361	0.112724	0.000264976	5.23808	0.0376344	4.97543	0.0357421	0.360728	0.00553981	2.37278e-05	0.00247944	0.000170734	0.0971423	0.000302813
5.26614	0.0149766	4.16897	0.0365963	0.341985	0.0054502	2.9619e-05	0.00338778	0.000205982	0.0889259	0.00015654	5.2574	0.0220272	4.90062	0.0466695	0.354581	0.00552577	2.33999e-05	0.00342946	0.000172801	0.109778	0.000199509	5.24873	0.0391944	4.78418	0.0456673	0.344664	0.00540386	2.13067e-05	0.0027944	0.000136577	0.0949786	0.000354777
5.27686	0.0169204	4.04596	0.0305781	0.340501	0.00534156	2.55338e-05	0.00283704	0.000320638	0.0945069	0.000131473	5.26806	0.019661	4.69706	0.0393441	0.341454	0.00539384	1.82653e-05	0.0028899	0.000158717	0.114851	0.000191576	5.25938	0.0388258	4.64637	0.0413239	0.352675	0.00547847	2.96821e-05	0.0037024	0.000166133	0.0907594	0.000202411
5.28757	0.0165365	4.00815	0.0292564	0.323882	0.00507137	1.97969e-05	0.00189367	0.000227549	0.107296	0.000109207	5.27873	0.0144552	4.61811	0.0337088	0.353411	0.00516893	2.44733e-05	0.00271768	0.00014458	0.105276	0.00012811	5.27002	0.0339134	4.32	0.0514192	0.3431	0.00516761	2.60534e-05	0.00256345	0.000104379	0.0817761	0.00021201
5.29829	0.0127985	4.21376	0.0264263	0.325438	0.00488648	2.70477e-05	0.00288073	8.15056e-05	0.116686	5.58667e-05	5.28939	0.0135552	4.78642	0.0321633	0.352727	0.0051539	2.63169e-05	0.00179764	0.000174883	0.089691	9.6292e-05	5.28067	0.0351193	4.51364	0.0303711	0.340305	0.00511413	2.23529e-05	0.00150369	6.09538e-05	0.0827443	0.000129822
5.309	0.0138336	4.44867	0.0275557	0.338503	0.00511679	2.63268e-05	0.00245039	0.000175689	0.0983528	4.23788e-05	5.30006	0.0117308	4.87272	0.0294314	0.348316	0.00538887	2.33083e-05	0.00273557	0.00020526	0.102825	7.30296e-05	5.29132	0.0378119	4.5602	0.0292512	0.351673	0.00528379	2.51825e-05	0.00205969	0.000121832	0.0822477	3.97998e-05
5.31971	0.00882179	4.46691	0.0278728	0.334398	0.00524571	1.99462e-05	0.000567377	-1.04117e-05	0.0994369	1.39887e-05	5.31072	0.011742	5.04743	0.0265714	0.349336	0.00542186	2.15675e-05	0.00180504	0.000190508	0.099017	7.31002e-05	5.30196	0.0373447	5.20237	0.0271066	0.370397	0.0054623	3.50469e-05	0.0013482	0.000249693	0.0777905	4.39542e-05
5.33043	0.00885535	4.18747	0.0226868	0.342166	0.00537739	2.05956e-05	0.00102507	8.24207e-05	0.0988807	4.22144e-05	5.32138	0.0134608	5.06597	0.024716	0.340495	0.00550999	2.40892e-05	0.00239695	0.000177898	0.111424	8.30286e-05	5.31261	0.036054	5.06357	0.0263679	0.346668	0.00528989	2.31817e-05	0.00209286	0.000170281	0.0780251	6.88107e-05
5.34114	0.00898458	4.23359	0.0248039	0.343186	0.00530868	2.65037e-05	0.00198894	0.000114492	0.110047	0.000136467	5.33205	0.0140024	5.15008	0.023127	0.348628	0.00542669	2.42286e-05	0.0014597	0.000102726	0.101317	2.94852e-05	5.32325	0.0366877	4.97772	0.0246296	0.359535	0.00563296	2.78853e-05	0.00154569	6.27068e-05	0.0694968	2.8212e-05
5.35186	0.00632611	4.37078	0.0236313	0.346473	0.00520431	3.27236e-05	0.00148431	0.000173649	0.10443	0.000218997	5.34271	0.0147596	5.04787	0.0248786	0.3348	0.00529729	2.77003e-05	0.000316955	0.000102272	0.113157	2.63667e-05	5.3339	0.0338022	5.03088	0.0255426	0.349369	0.00549864	2.43875e-05	0.00230391	0.000140703	0.0887495	2.49428e-05
5.36257	0.00814664	4.64094	0.0220704	0.34328	0.00507698	2.43617e-05	0.00151978	0.00024057	0.0986306	0.000151731	5.35338	0.0194935	4.64649	0.0234964	0.32205	0.00511943	2.25148e-05	0.000688003	0.000131081	0.101655	4.37795e-05	5.34455	0.0296775	4.95013	0.0219045	0.367572	0.00528656	2.59104e-05	0.000396454	0.000156705	0.0833181	1.22427e-05
5.37329	0.0092078	4.5801	0.020998	0.342171	0.00528422	1.74236e-05	0.00151299	0.000114643	0.0862457	0.00012942	5.36404	0.0265334	4.83378	0.0284806	0.334988	0.00553578	2.45296e-05	0.00142578	7.05322e-05	0.119511	4.92922e-05	5.35519	0.0359997	4.88285	0.0223345	0.342697	0.00504738	1.48961e-05	0.000765123	9.23753e-05	0.074626	5.90432e-05
5.384	0.0214692	4.7524	0.0846031	0.336631	0.00526757	3.04517e-05	0.00105236	0.000148286	0.0951596	0.000249081	5.3747	0.0320673	5.54944	0.0389361	0.333859	0.00599133	2.46105e-05	0.00143075	0.000160327	0.137464	9.94289e-05	5.36584	0.0325839	4.80812	0.023147	0.327934	0.00547773	2.56904e-05	0.000943564	7.62329e-05	0.0734838	3.3642e-05
5.39471	0.0342097	4.54598	0.0429568	0.328827	0.00509882	1.99943e-05	0.000565785	0.000274814	0.119296	0.000358653	5.38537	0.032911	5.64405	0.0428885	0.340371	0.00584678	2.47356e-05	0.00141303	6.98775e-05	0.173514	6.62483e-05	5.37649	0.0329726	5.01333	0.0217779	0.334175	0.00508147	3.07126e-05	0.00223093	0.000166617	0.0734046	0.000113576
5.40543	0.0381759	4.3305	0.0502304	0.331553	0.00519623	4.91938e-06	0.00104041	-1.03413e-05	0.096006	0.000297325	5.39603	0.0341163	5.7536	0.0480847	0.321988	0.00582079	2.27673e-05	0.00179747	0.000115128	0.151354	0.000151791	5.38713	0.0356971	5.14774	0.0240757	0.335395	0.00568262	2.86171e-05	0.00187837	0.000198768	0.0855148	9.59689e-05
5.41614	0.0368713	4.15455	0.0412907	0.328971	0.00482368	2.18211e-05	0.000552639	0.00020682	0.0709906	0.000228898	5.4067	0.0387962	6.00063	0.0462577	0.329941	0.00568818	2.46583e-05	0.00162106	0.000205509	0.136556	0.00028814	5.39778	0.0363986	5.5148	0.0262615	0.325733	0.00557505	2.56564e-05	0.00149906	7.61332e-05	0.0864471	0.000157601
5.42686	0.0267188	4.14107	0.0327804	0.32379	0.00502939	2.37982e-05	7.74699e-05	0.000112465	0.120736	8.44298e-05	5.41736	0.0443232	5.65275	0.0488279	0.34122	0.00595411	2.66109e-05	0.00238511	0.000146726	0.127686	0.000284261	5.40843	0.0524126	5.6688	0.0320232	0.327789	0.00570765	2.52916e-05	0.00262546	0.000214164	0.0796279	0.000217454
5.43757	0.0159292	4.50214	0.0295053	0.3314	0.00515083	2.06217e-05	0.00102225	-1.01721e-05	0.110843	3.51154e-05	5.42803	0.046544	5.47214	0.0517391	0.33009	0.00558228	2.50205e-05	0.00217492	5.57789e-05	0.112355	0.000360653	5.41907	0.0790334	5.61862	0.0401316	0.325948	0.00564569	2.09461e-05	0.00168747	0.000137321	0.0811158	0.000300777
5.44829	0.0127343	4.28249	0.0254061	0.342121	0.00463123	2.75868e-05	0.000553612	0.000114271	0.0997234	2.09696e-05	5.43869	0.0431322	5.32225	0.0468017	0.321553	0.00544405	2.48069e-05	0.00344849	4.05199e-05	0.102126	0.000372131	5.42972	0.0874804	5.47152	0.0468952	0.341303	0.00529263	2.36914e-05	0.00133538	0.000170479	0.0832462	0.000333897
5.459	0.0159309	4.44322	0.0231342	0.339422	0.00474371	1.85733e-05	7.77614e-05	-4.15334e-05	0.118536	1.38218e-05	5.44935	0.0333263	5.18338	0.0393696	0.323196	0.00505812	2.15569e-05	0.00162101	0.000160534	0.11224	0.000290883	5.44037	0.0831014	5.51378	0.0439782	0.317757	0.0054653	2.9294e-05	0.00192129	0.000125198	0.0901298	0.000270281
5.46971	0.0213244	4.10137	0.0209101	0.33391	0.00455069	3.45033e-05	-0.000399881	8.33864e-05	0.0825297	1.38096e-05	5.46002	0.0246601	5.1697	0.0370716	0.324942	0.00554499	1.66743e-05	0.00217639	0.00014528	0.106154	0.000205076	5.45101	0.0668799	5.08372	0.0402294	0.324242	0.00503469	2.46314e-05	0.0011673	9.47311e-05	0.0848167	0.00028877
5.48043	0.0206662	4.05998	0.0208363	0.336936	0.00507312	1.88599e-05	0.00153298	5.30164e-05	0.119428	6.69452e-06	5.47068	0.0205912	5.18538	0.0296517	0.326062	0.00520997	1.7774e-05	0.00163838	0.000132004	0.109458	0.000124376	5.46166	0.0490755	5.21003	0.0339947	0.334033	0.00531645	2.03752e-05	0.000390063	7.77285e-05	0.0654479	0.000154568
5.49114	0.0219971	3.75901	0.0215396	0.337787	0.00492132	2.32642e-05	0.00103749	0.000115363	0.0960383	2.11686e-05	5.48135	0.0199425	5.1626	0.0311129	0.333542	0.00575183	2.57358e-05	0.000130197	0.00014681	0.100969	5.58638e-05	5.47231	0.0404015	5.38904	0.0307081	0.339902	0.00536626	2.14598e-05	0.000383158	0.000106987	0.0863293	7.72742e-05
5.50186	0.0183923	3.71309	0.0222223	0.355764	0.00478233	2.32049e-05	0.00103443	0.00011507	0.110581	2.11144e-05	5.49201	0.0228803	5.34381	0.0257833	0.33418	0.00556321	1.95458e-05	0.00107284	0.000162131	0.0944215	3.21717e-05	5.48295	0.0342181	5.18613	0.028045	0.327032	0.00510726	2.19692e-05	0.000923827	7.48987e-05	0.0804722	3.3049e-05
5.51257	0.0134792	4.00647	0.0225671	0.347401	0.00493209	1.85103e-05	0.00102732	-1.0249e-05	0.108028	-6.36526e-07	5.50267	0.0275691	5.12011	0.0252978	0.347082	0.00526251	2.63962e-05	0.00162185	0.000115668	0.0973686	1.12501e-05	5.4936	0.0340167	4.85925	0.0243319	0.338846	0.00505288	2.32639e-05	0.000373276	0.000149142	0.0879447	2.07548e-05
5.52329	0.00757907	4.5583	0.0212107	0.343069	0.00558301	2.11348e-05	7.62701e-05	2.12476e-05	0.0930487	6.68065e-06	5.51334	0.0306881	4.83149	0.023733	0.32314	0.00534465	1.73556e-05	0.00104859	0.000128901	0.104568	2.27167e-05	5.50425	0.0339074	4.78529	0.0227729	0.330064	0.005204	1.84452e-05	8.89309e-06	4.4317e-05	0.0724266	1.45505e-05
5.534	0.00641359	4.49757	0.023296	0.34322	0.00548721	1.53134e-05	0.00104086	0.000147506	0.122576	6.66101e-06	5.524	0.0267951	4.83645	0.0255081	0.331756	0.00568086	2.49987e-05	0.000310269	0.00011333	0.106107	5.25663e-06	5.51489	0.033578	4.69855	0.0232818	0.345127	0.00530104	1.86788e-05	0.000739326	0.000134699	0.0708581	8.64172e-06
5.54471	0.00515432	4.66057	0.0218827	0.329685	0.00520721	1.62136e-05	0.00102453	5.19581e-05	0.0959426	6.55885e-06	5.53467	0.0224654	4.87552	0.0252477	0.33837	0.00548846	2.08048e-05	0.0015992	0.000143451	0.10327	1.1087e-05	5.52554	0.031009	4.62106	0.0219076	0.334809	0.00508634	2.06472e-05	0.00129336	0.000105276	0.0874384	1.17461e-05
5.55543	0.00808183	4.51555	0.0244571	0.338862	0.00526046	2.0591e-05	0.00195939	-7.18637e-05	0.102479	-6.31828e-07	5.54533	0.0194553	4.95294	0.024954	0.321459	0.00500616	2.10976e-05	0.00177144	0.000186379	0.102964	5.25212e-06	5.53618	0.0276967	4.80242	0.0228543	0.34571	0.0051305	1.96735e-05	0.00150989	0.000138414	0.0800433	8.87951e-06
5.56614	0.00723372	4.25966	0.0237318	0.331872	0.00477099	2.0662e-05	-0.000400289	-1.01879e-05	0.101006	-6.34302e-07	5.55599	0.0146536	5.08374	0.0261387	0.337451	0.00518865	1.86166e-05	0.00178188	6.9763e-05	0.107784	8.17873e-06	5.54683	0.0201478	4.88984	0.0222926	0.335895	0.00520011	2.47925e-05	0.000754074	0.000122259	0.0719299	2.60297e-06
5.57686	0.00750793	4.74432	0.0249523	0.36066	0.00514359	1.636e-05	0.00199165	8.38053e-05	0.124565	1.38754e-05	5.56666	0.012071	5.23204	0.0253614	0.326084	0.00533338	1.89647e-05	0.000677123	0.000201253	0.10309	1.10263e-05	5.55748	0.014369	4.79856	0.0221652	0.33733	0.00526722	2.24113e-05	0.000567309	3.05453e-05	0.0854666	-5.08612e-07
5.58757	0.0101407	4.92216	0.0242385	0.348061	0.00551687	2.00866e-05	-0.000412497	0.000148731	0.0991755	-6.52898e-07	5.57732	0.0101931	5.07918	0.0239806	0.346897	0.00537327	2.18137e-05	0.000315453	5.54649e-05	0.111296	5.32112e-06	5.56812	0.0109703	4.87559	0.0211974	0.338558	0.0051949	1.92192e-05	0.000195414	7.69858e-05	0.0729018	5.75639e-06
5.59829	0.0127875	4.96601	0.0236197	0.346736	0.0055326	3.39739e-05	0.00104535	0.000180297	0.104648	6.70426e-06	5.58799	0.0122148	5.22724	0.0239626	0.34128	0.00514062	1.86506e-05	0.00164013	0.000192275	0.108189	1.73037e-05	5.57877	0.0101071	4.81264	0.0233036	0.339367	0.00523203	2.11089e-05	0.00113315	9.22524e-05	0.0753461	1.20076e-05
5.609	0.0189969	4.92762	0.0217722	0.332902	0.00544449	2.70952e-05	0.000560704	8.51681e-05	0.120003	1.41e-05	5.59865	0.0122603	5.1283	0.0241759	0.342643	0.0052938	1.96612e-05	0.00165054	0.000239014	0.095371	1.14307e-05	5.58942	0.00965619	4.90167	0.0212321	0.353315	0.00535425	2.16559e-05	0.000948129	6.1686e-05	0.0755803	-5.14069e-07
5.61971	0.0185769	4.61646	0.0244347	0.352415	0.00474347	2.80605e-05	0.00104026	8.45718e-05	0.105155	6.67647e-06	5.60931	0.0142345	5.1734	0.0217351	0.354307	0.00546691	1.92426e-05	0.000704139	0.000148141	0.101473	8.4529e-06	5.60006	0.0109891	5.11011	0.022449	0.348481	0.00545376	2.13917e-05	6.51945e-06	9.14124e-05	0.0797161	-3.60901e-06
5.63043	0.0183519	4.54549	0.0249328	0.351782	0.00564917	1.07699e-05	0.000557811	0.000116635	0.101763	-8.00187e-06	5.61998	0.0143855	5.04673	0.0212555	0.361792	0.00556705	2.42975e-05	0.000695126	0.000161194	0.117779	2.43229e-06	5.61071	0.0145084	5.26825	0.022339	0.346931	0.00514846	1.77071e-05	0.000193443	-2.65403e-08	0.0759986	2.61075e-06
5.64114	0.0204302	4.67234	0.0234274	0.346718	0.0052595	3.65122e-05	0.00104994	8.54288e-05	0.104332	1.4142e-05	5.63064	0.0175238	5.13333	0.0228625	0.347839	0.00550565	1.89882e-05	0.000882686	7.11639e-05	0.113853	1.42505e-05	5.62136	0.0155674	5.27724	0.0240715	0.344342	0.00549325	2.20894e-05	0.00113306	1.53681e-05	0.0800992	8.88479e-06
5.65186	0.0153882	4.80068	0.0244529	0.359123	0.00566975	1.92243e-05	7.27023e-05	2.17045e-05	0.115045	2.17833e-05	5.64131	0.0175252	5.09872	0.0219082	0.335893	0.00519244	2.23412e-05	0.000875667	8.54575e-05	0.106691	1.12027e-05	5.632	0.0189564	5.2665	0.0224109	0.350452	0.00549578	2.58526e-05	0.000578257	3.12508e-05	0.0809354	1.22086e-05
5.66257	0.0134218	5.04841	0.020947	0.36426	0.00521272	2.76567e-05	7.27232e-05	-1.07061e-05	0.0917735	6.86172e-06	5.65197	0.0190806	5.16933	0.0232455	0.353962	0.0056453	1.76835e-05	0.00069679	7.12564e-05	0.112033	1.72273e-05	5.64265	0.0170116	5.33517	0.0237761	0.361918	0.00550689	2.63935e-05	0.000961533	0.000156683	0.0767629	9.04343e-06
5.67329	0.0111209	4.74493	0.0187063	0.361621	0.00566394	2.16866e-05	7.21778e-05	0.000151805	0.107922	-6.68832e-07	5.66264	0.0155191	5.08873	0.0227864	0.359593	0.00585029	2.6384e-05	0.00125221	7.08321e-05	0.121121	8.30104e-06	5.6533	0.0171902	5.01401	0.0234744	0.349419	0.00538649	2.52341e-05	0.000764504	9.33247e-05	0.0710468	2.64676e-06
5.684	0.0121747	4.56282	0.020746	0.355587	0.00519202	2.04183e-05	0.00106078	5.4087e-05	0.0740857	-8.15363e-06	5.6733	0.0149981	5.29479	0.0212794	0.354949	0.00557229	2.29621e-05	0.000883474	8.61443e-05	0.103624	1.12918e-05	5.66394	0.0156583	5.27996	0.0222569	0.339697	0.00565291	1.73671e-05	0.000193503	6.18313e-05	0.079597	2.63043e-06
5.69471	0.0147219	4.80819	0.0212178	0.358745	0.00564216	2.33934e-05	0.000580923	5.55442e-05	0.104499	-6.84701e-07	5.68396	0.0131439	5.52144	0.0236653	0.361809	0.00565695	2.61525e-05	0.000502533	2.58043e-05	0.11851	2.39857e-06	5.67459	0.0101752	5.25675	0.0211989	0.349137	0.00541243	2.28638e-05	0.000575453	0.000124741	0.0738037	1.53472e-05
5.70543	0.0200723	4.77894	0.0207619	0.366173	0.00569635	2.20656e-05	-0.00043324	0.00015446	0.127357	2.22677e-05	5.69463	0.0135838	5.3183	0.0226287	0.353706	0.00583607	1.89921e-05	0.000315061	0.000128227	0.0982515	2.83681e-05	5.68524	0.00714551	5.46274	0.0221761	0.345702	0.00563893	2.81607e-05	0.000574101	9.33797e-05	0.0822807	1.53189e-05
5.71614	0.0240904	4.43621	0.020817	0.350319	0.00558684	1.93033e-05	7.03951e-05	5.42735e-05	0.103063	2.18712e-05	5.70529	0.0127105	5.51465	0.0230942	0.370232	0.00603156	3.18688e-05	0.00195734	0.000113223	0.113242	8.12721e-06	5.69588	0.00566985	5.55671	0.0216675	0.348938	0.00592932	2.34309e-05	0.00153163	0.000109525	0.0723256	1.22155e-05
5.72686	0.0252839	4.07606	0.0213532	0.339171	0.00548744	1.65593e-05	6.84144e-05	0.000148359	0.103593	2.13875e-05	5.71596	0.0151612	5.43398	0.0217995	0.350129	0.00591457	1.87117e-05	0.00179493	9.97065e-05	0.104077	2.86e-05	5.70653	0.00778359	5.50611	0.0222485	0.343559	0.0056072	2.24431e-05	0.000957928	0.000109466	0.0714202	1.53914e-05
5.73757	0.0359443	4.44126	0.0223107	0.335222	0.00541343	2.65455e-05	0.00102177	2.09663e-05	0.0972908	2.10372e-05	5.72662	0.0195142	5.11728	0.0235925	0.353706	0.00593686	3.07725e-05	0.0035402	8.6976e-05	0.10778	5.0166e-05	5.71718	0.00866939	5.47676	0.0227331	0.348957	0.00587391	1.91886e-05	0.000388281	9.46096e-05	0.0846688	1.55198e-05
5.74829	0.0575498	4.40135	0.0224358	0.339068	0.00565608	8.29627e-06	0.00340288	0.000208057	0.0851704	8.59383e-05	5.73728	0.0220534	5.25556	0.0245903	0.348869	0.00584834	2.66045e-05	0.000888568	0.000101548	0.0981273	3.50581e-05	5.72782	0.00706139	4.85145	0.0247848	0.365735	0.00575688	2.63442e-05	0.000766476	7.81848e-05	0.0787732	5.84181e-06
5.759	0.0681468	4.58273	0.0228035	0.321928	0.00574047	2.0775e-05	0.00434819	0.000207693	0.0905274	7.85857e-05	5.74795	0.0236359	5.23049	0.0248978	0.360617	0.00580601	2.34692e-05	0.000871346	0.000129076	0.0985098	2.85537e-05	5.73847	0.00886891	4.79562	0.0231244	0.352248	0.00560436	2.13949e-05	0.000953774	7.79197e-05	0.0866985	2.16831e-05
5.76971	0.0717459	4.9741	0.0275793	0.326298	0.00616593	2.55179e-05	0.00198418	0.000272095	0.10697	5.01675e-05	5.75861	0.0238509	5.25879	0.0240399	0.337278	0.0056081	2.01026e-05	0.00212783	0.000127054	0.0950671	5.67213e-05	5.74911	0.0126343	4.88891	0.0243187	0.357585	0.00555679	2.27159e-05	0.000582015	3.16391e-05	0.0893641	4.13515e-05
5.78043	0.0577685	5.10022	0.0221529	0.33533	0.00591963	1.62923e-05	0.00293074	0.000177219	0.12127	7.88777e-05	5.76928	0.0206878	5.44654	0.024006	0.332817	0.0057161	2.95176e-05	0.00123858	9.94011e-05	0.120699	4.8828e-05	5.75976	0.0163034	4.90361	0.0253503	0.340622	0.00589489	2.58625e-05	0.000574854	0.000125138	0.073594	3.13127e-05
5.79114	0.0446232	5.25698	0.0275868	0.322616	0.00615532	2.40223e-05	0.00148214	0.000144469	0.0871903	4.22909e-05	5.77994	0.020244	4.94351	0.0228546	0.326266	0.00545808	2.07278e-05	0.00269822	0.000230965	0.0955944	3.70415e-05	5.77041	0.0174365	4.88672	0.0248711	0.335669	0.00578158	2.63637e-05	0.000554324	0.000181111	0.0864523	8.70778e-06
5.80186	0.032038	5.01621	0.0280188	0.327847	0.00533275	2.08385e-05	0.00101886	0.000145876	0.117504	6.43757e-05	5.7906	0.0271577	5.2142	0.0235906	0.332589	0.00561012	2.66201e-05	0.00195388	0.000200396	0.101869	2.53311e-05	5.78105	0.0187866	5.17494	0.022847	0.332615	0.00558706	2.14298e-05	0.000183717	0.000104527	0.078103	3.59707e-05
5.81257	0.0243317	5.14808	0.0264022	0.330555	0.00606887	1.30746e-05	0.0024904	8.4782e-05	0.0548603	6.68715e-06	5.80127	0.0373016	5.38904	0.0249846	0.34709	0.00580773	2.35394e-05	0.00249272	2.53539e-05	0.110678	2.52545e-05	5.7917	0.0145088	5.0127	0.0231592	0.327385	0.00550016	2.15154e-05	0.000367121	2.99682e-05	0.069288	1.78053e-05
5.82329	0.0281095	5.43416	0.0314722	0.334456	0.00608585	2.34992e-05	0.000549708	8.47952e-05	0.0913641	-8.00067e-06	5.81193	0.0368291	5.35865	0.0228148	0.326461	0.00587211	2.76007e-05	0.00214583	6.94782e-05	0.0942806	3.121e-05	5.80235	0.0103717	5.08546	0.0231329	0.345343	0.005704	2.47368e-05	0.000759927	4.66295e-05	0.0774467	2.47934e-05
5.834	0.0252629	5.32174	0.0259289	0.354586	0.00591369	3.4774e-05	6.35749e-05	-1.03449e-05	0.103556	6.62922e-06	5.8226	0.036942	5.48116	0.0243396	0.336479	0.00547748	2.15712e-05	0.00178171	0.000142805	0.103538	1.39161e-05	5.81299	0.0105131	5.06413	0.023623	0.331766	0.00562629	2.39321e-05	0.000191706	0.000125247	0.06932	1.54056e-05
5.84471	0.022073	4.80923	0.0229999	0.336264	0.00604608	2.54453e-05	-0.000415399	2.10028e-05	0.101123	4.27853e-05	5.83326	0.0342245	5.19543	0.022259	0.339493	0.00542778	2.495e-05	0.00177644	0.000113141	0.0993983	1.0996e-05	5.82364	0.0146072	5.39989	0.024461	0.343165	0.00564028	2.2602e-05	0.000384749	0.000110245	0.0740906	2.83205e-05
5.85543	0.0163024	4.76837	0.0252689	0.360276	0.00576759	3.12264e-05	0.00102118	0.000146511	0.130033	2.11168e-05	5.84393	0.0248393	5.16216	0.0253716	0.347285	0.00547005	2.58551e-05	0.00159696	5.47986e-05	0.103771	8.13193e-06	5.83429	0.0195229	5.53591	0.0239689	0.345729	0.00579093	1.93916e-05	0.000758549	4.66011e-05	0.0933033	1.84526e-05
5.86614	0.0140444	4.59646	0.024595	0.359506	0.00607543	2.19838e-05	0.00101664	5.22046e-05	0.100952	-6.48177e-07	5.85459	0.025634	5.20969	0.0226475	0.350768	0.00561192	1.96058e-05	0.0018004	0.00012944	0.102256	5.31066e-06	5.84493	0.0214433	5.56393	0.0238545	0.348774	0.00607185	2.83835e-05	0.000376154	0.00015423	0.0857758	8.89666e-06
5.87686	0.0146479	4.95014	0.0201881	0.346555	0.00574545	1.97083e-05	0.00101641	-1.02696e-05	0.0917569	6.58066e-06	5.86525	0.0185811	5.38126	0.0239741	0.3577	0.00568911	2.5984e-05	0.00163272	7.09657e-05	0.104104	5.36594e-06	5.85558	0.0195337	5.22078	0.0238327	0.354987	0.00586414	2.36823e-05	0.000377572	7.74572e-05	0.0797358	2.15507e-05
5.88757	0.0159162	4.89174	0.0229588	0.360755	0.00572808	2.19815e-05	0.0010157	0.000145905	0.103702	3.54807e-05	5.87592	0.0165466	5.39508	0.0225376	0.34886	0.0059184	2.40253e-05	0.00108389	0.000192595	0.120583	8.39683e-06	5.86623	0.0207369	5.28752	0.0225118	0.332586	0.00569825	1.921e-05	0.000374844	0.000123144	0.0783695	2.14117e-05
5.89829	0.0164403	5.15089	0.0215978	0.340569	0.00524997	2.98824e-05	0.00101273	0.000114385	0.105278	-7.85425e-06	5.88658	0.0138588	5.61281	0.0245456	0.344766	0.00609613	2.63918e-05	0.000710593	0.00017842	0.0962118	8.44106e-06	5.87687	0.0186324	5.3995	0.0234979	0.341522	0.00559403	2.03502e-05	0.000946485	9.31793e-05	0.0885227	8.95831e-06
5.909	0.0164687	4.79758	0.0247744	0.3728	0.00585551	2.61081e-05	0.00153387	2.15523e-05	0.0923925	-8.0939e-06	5.89725	0.0125773	5.46531	0.0240029	0.343816	0.0058165	2.29866e-05	0.000327696	-3.82873e-06	0.105294	1.42568e-05	5.88752	0.0217064	5.19226	0.0235117	0.347557	0.00562051	2.80371e-05	0.00113325	0.000123974	0.0874705	8.9385e-06
5.91971	0.017195	4.63176	0.0220227	0.363262	0.00625919	2.81524e-05	0.00151738	0.000148404	0.109221	1.40389e-05	5.90791	0.0106333	5.70926	0.0253922	0.343501	0.00591314	2.29909e-05	0.00145297	0.000191404	0.100212	1.72172e-05	5.89817	0.0220365	5.47688	0.0237401	0.351422	0.00594986	1.93075e-05	-1.79377e-06	4.759e-05	0.0860504	9.15221e-06
5.93043	0.0207784	4.52014	0.0214765	0.387041	0.00577452	3.08792e-05	0.00104523	8.60016e-05	0.081259	-6.69873e-07	5.91857	0.0092894	5.37562	0.0241761	0.336479	0.00586558	2.28765e-05	0.000326663	0.000115735	0.0969804	1.41882e-05	5.90881	0.0219553	5.74734	0.0230641	0.34926	0.00569219	3.46774e-05	0.000762285	3.13023e-05	0.0823149	5.84463e-06
5.94114	0.0197115	4.50386	0.0221883	0.361863	0.00614689	2.00393e-05	5.99307e-05	-1.04399e-05	0.0867363	-6.61288e-07	5.92924	0.00832895	5.28802	0.0246381	0.331177	0.0057783	2.74045e-05	0.000703181	7.12254e-05	0.102904	5.38408e-06	5.91946	0.020159	5.52728	0.0226625	0.340884	0.00572046	2.80371e-05	-2.3505e-06	0.000139477	0.0668866	-5.24419e-07
5.95186	0.0203237	4.91843	0.0216067	0.368915	0.00602941	2.28847e-05	0.00105483	-4.32027e-05	0.0926169	1.4369e-05	5.9399	0.00867602	5.35526	0.0266791	0.335425	0.00603846	2.8269e-05	0.00295007	0.00011617	0.102044	1.12875e-05	5.93011	0.0196082	5.08106	0.0226378	0.338945	0.00590968	2.41753e-05	0.00166639	1.518e-05	0.0752537	2.11353e-05
5.96257	0.0227664	5.11794	0.0202645	0.351832	0.00633478	2.86014e-05	0.000553285	-0.000139704	0.0976357	2.17276e-05	5.95057	0.0102877	5.69692	0.0271684	0.340512	0.00581582	3.10771e-05	0.000142153	0.000116753	0.103343	2.43868e-06	5.94075	0.0183597	5.24177	0.0229592	0.348688	0.00584825	2.3425e-05	0.000558133	0.000107272	0.077164	-5.19102e-07
5.97329	0.0211807	4.43206	0.0185585	0.375955	0.00595466	1.52192e-05	0.00149709	0.000146628	0.0829193	3.56532e-05	5.96123	0.0110928	5.58926	0.0258161	0.349447	0.00615095	2.78333e-05	0.00107823	0.000101197	0.101284	1.71988e-05	5.9514	0.0178702	5.37553	0.0220296	0.345355	0.00583767	2.95582e-05	0.000375878	1.55188e-05	0.0786474	5.79718e-06
5.984	0.0164399	4.43563	0.0191136	0.368266	0.00622476	2.40458e-05	0.001003	-1.01724e-05	0.105515	-6.45598e-07	5.97189	0.0106039	5.91881	0.0249112	0.352452	0.00646281	2.56505e-05	0.000704713	0.000176411	0.0974747	8.3443e-06	5.96205	0.0193579	5.46457	0.0228627	0.363773	0.00604897	2.16164e-05	0.000765101	0.000110233	0.0949785	-5.33951e-07
5.99471	0.0156176	4.64381	0.0223978	0.376553	0.00571832	2.98629e-05	5.66554e-05	0.000238854	0.104283	-7.85186e-06	5.98256	0.00862543	5.7515	0.025436	0.343506	0.00610794	3.05888e-05	0.0016226	0.000218783	0.100942	1.99304e-05	5.97269	0.0189547	5.71402	0.0227995	0.351893	0.00615781	2.52039e-05	0.000576061	0.000110895	0.0880942	5.91157e-06
6.00543	0.0104974	5.16018	0.0199738	0.358819	0.00613536	3.5867e-05	0.00149737	5.25152e-05	0.0876332	-6.55827e-07	5.99322	0.00770537	6.043	0.0263265	0.340553	0.00610062	2.19987e-05	0.00144809	7.09262e-05	0.0923067	5.35997e-06	5.98334	0.021515	5.51877	0.0217783	0.349958	0.00588872	2.06126e-05	0.00057172	0.000110118	0.0848637	2.66846e-06
6.01614	0.0114535	5.24129	0.0192583	0.359715	0.00623358	3.30325e-05	-0.000431755	0.00018152	0.11097	6.7374e-06	6.00389	0.00622285	6.15312	0.024321	0.351918	0.00609174	2.7411e-05	0.00108009	7.12506e-05	0.105671	2.42807e-06	5.99398	0.0202554	5.28512	0.023894	0.355775	0.00602375	2.23228e-05	0.000375194	0.000155565	0.0778899	5.80413e-06
6.02686	0.00956828	4.91535	0.0220152	0.351616	0.00602923	1.90902e-05	0.00251176	8.58091e-05	0.0990581	6.76151e-06	6.01455	0.00606801	6.32945	0.0248175	0.354793	0.00629607	2.27906e-05	0.00128181	5.68605e-05	0.117547	1.74006e-05	6.00463	0.0156087	5.4608	0.0225574	0.338218	0.00589554	2.25528e-05	0.00074613	4.6135e-05	0.0876579	-5.22563e-07
6.03757	0.00797114	5.12608	0.0241796	0.372598	0.00631035	2.36764e-05	0.001523	5.34603e-05	0.0967495	2.15299e-05	6.02521	0.00813057	6.33844	0.024023	0.354696	0.00635405	3.07048e-05	0.00165347	7.17094e-05	0.0941094	5.3026e-05	6.01528	0.01475	5.73304	0.0217404	0.362323	0.00603985	2.32676e-05	0.000563828	7.76908e-05	0.0747936	5.79733e-06
6.04829	0.00699659	5.12532	0.0257146	0.355858	0.0058029	3.13698e-05	0.0010183	0.000147193	0.10181	6.63184e-06	6.03588	0.00856209	5.97766	0.0246682	0.354441	0.00652107	2.46197e-05	0.00126142	0.000145522	0.0945599	9.6508e-05	6.02592	0.01253	5.70867	0.0218757	0.36678	0.00605337	2.66182e-05	0.000765912	3.15925e-05	0.0834921	9.11114e-06
6.059	0.00699488	4.79428	0.0211341	0.360978	0.00608392	2.27391e-05	0.000992378	0.000112787	0.0920121	1.35713e-05	6.04654	0.0101224	5.91863	0.0255674	0.355766	0.00645181	2.32142e-05	0.000885619	0.000115237	0.100822	0.000245588	6.03657	0.0122143	6.01392	0.0220341	0.35564	0.00609657	3.2569e-05	0.00095955	9.49214e-05	0.084025	5.90184e-06
6.06971	0.00648082	4.63092	0.0272712	0.343861	0.0059435	2.72531e-05	5.30821e-05	-1.01025e-05	0.125672	-7.75775e-06	6.05721	0.0116619	5.61019	0.027443	0.353954	0.0061723	2.20204e-05	0.00107758	5.6044e-05	0.105684	0.000621224	6.04722	0.0106169	5.78831	0.0218245	0.356069	0.00589234	3.13911e-05	0.000749834	1.54701e-05	0.0676667	1.52291e-05
6.08043	0.0078127	4.39155	0.0233352	0.34256	0.0061025	2.94027e-05	0.00145809	8.18958e-05	0.0945335	-7.73325e-06	6.06787	0.0144733	5.68196	0.0262547	0.353572	0.00655025	2.88832e-05	0.00184066	0.000162146	0.0983142	0.00104879	6.05786	0.00860053	5.42678	0.0225083	0.368898	0.0058358	2.42102e-05	0.000736703	7.60864e-05	0.0799794	2.11629e-05
6.09114	0.00664351	4.81551	0.0281222	0.353534	0.00622043	2.79387e-05	0.000535413	8.42257e-05	0.0962918	-6.60458e-07	6.07854	0.014704	5.75603	0.0251988	0.334782	0.00655643	2.72571e-05	0.000904118	2.6499e-05	0.109178	0.00149442	6.06851	0.00726499	5.22311	0.022831	0.355553	0.00583322	3.89247e-05	0.00110795	0.000167424	0.0766176	1.49695e-05
6.10186	0.00706065	4.73727	0.0249552	0.350499	0.00612183	1.88994e-05	5.36126e-05	-7.40455e-05	0.103688	-6.66475e-07	6.0892	0.0168313	5.84504	0.0241998	0.345223	0.00638706	2.81937e-05	0.00182535	0.000130837	0.115447	0.00152337	6.07916	0.00656186	5.19793	0.0220426	0.344572	0.00625465	2.98415e-05	0.000746405	0.000108015	0.0734103	1.8318e-05
6.11257	0.00741871	4.2922	0.0193182	0.380182	0.00567012	2.25942e-05	-0.000436969	-1.05449e-05	0.0772294	-8.09982e-06	6.09986	0.019331	5.90063	0.0261147	0.344801	0.00645405	2.95417e-05	0.00164025	0.000160891	0.107329	0.00123245	6.0898	0.00645523	5.16105	0.0240571	0.372609	0.00632733	2.69902e-05	0.000747101	3.08923e-05	0.0829118	3.4066e-05
6.12329	0.0112435	4.3093	0.0170395	0.358466	0.00542544	3.32738e-05	0.00153169	-1.05886e-05	0.0946599	-6.76279e-07	6.11053	0.026286	6.04237	0.0289961	0.337126	0.00661322	3.16873e-05	0.0012469	0.000114165	0.0910207	0.000812363	6.10045	0.00726676	5.3999	0.0220523	0.357166	0.00625875	3.21199e-05	0.000180177	9.2218e-05	0.0824734	1.51165e-05
6.134	0.00943558	3.94136	0.0162056	0.365154	0.00577521	2.59608e-05	5.25403e-05	0.000181065	0.0862042	6.71708e-06	6.12119	0.0295808	6.43976	0.028695	0.341736	0.00655382	2.2903e-05	0.00257342	0.00010093	0.0955207	0.000465024	6.1111	0.00889547	5.14749	0.0225976	0.351476	0.00600763	2.91131e-05	0.000365785	4.58941e-05	0.0816781	2.12767e-05
6.14471	0.0130783	3.85047	0.0223981	0.350958	0.0057348	3.21352e-05	0.00243015	0.000114324	0.0831568	-6.53725e-07	6.13186	0.0295451	5.89964	0.0294588	0.332412	0.00660847	2.75983e-05	0.00237342	0.000174738	0.108195	0.000225053	6.12174	0.0132823	5.06679	0.0214904	0.359795	0.00585499	2.89681e-05	0.00018085	9.28687e-05	0.0762003	5.77201e-06
6.15543	0.0132608	4.23912	0.02467	0.353886	0.00574941	2.585e-05	4.9256e-05	0.000111707	0.127902	-6.39046e-07	6.14252	0.0295484	5.90807	0.0308889	0.332276	0.00702503	2.73799e-05	0.00295462	0.000116171	0.0867402	0.000150085	6.13239	0.0169479	4.96045	0.0217455	0.363331	0.00612262	3.05456e-05	0.000560708	0.000124357	0.086416	-5.3117e-07
6.16614	0.0136203	4.45058	0.0255246	0.351353	0.00584167	2.68544e-05	4.86579e-05	-4.02556e-05	0.105952	2.03955e-05	6.15318	0.0303526	5.77016	0.0354641	0.331873	0.00667568	2.75215e-05	0.00570132	0.000144588	0.115647	0.000110485	6.14304	0.0178846	4.75645	0.0202463	0.353137	0.0056624	2.97339e-05	0.000741932	7.68742e-05	0.0663329	1.51206e-05
6.17686	0.0159212	4.53795	0.0237896	0.346569	0.00635587	2.54146e-05	0.000527403	-7.27678e-05	0.0945227	2.10336e-05	6.16385	0.0318491	5.82268	0.0343928	0.328321	0.00670433	2.29226e-05	0.00637988	0.000113802	0.102622	8.91596e-05	6.15368	0.0172077	4.66701	0.0200639	0.3623	0.00588346	2.8312e-05	0.00017886	6.15344e-05	0.0693499	-5.26214e-07
6.18757	0.0261209	4.90088	0.0231511	0.360357	0.00605685	2.75188e-05	0.000998237	0.000176132	0.0820181	2.08996e-05	6.17451	0.0330265	6.05263	0.0348816	0.326892	0.00664113	2.65677e-05	0.00439217	0.00015895	0.102935	7.5204e-05	6.16433	0.0138196	4.40876	0.0192586	0.343462	0.00588656	3.23651e-05	0.000363325	0.000137344	0.082296	1.50064e-05
6.19829	0.0350048	4.85165	0.0249416	0.357569	0.00639442	2.34489e-05	0.00392283	0.000147992	0.110751	1.39913e-05	6.18518	0.0334093	6.04686	0.0350338	0.331122	0.00671004	2.89792e-05	0.00480008	0.00016023	0.103762	0.000125724	6.17498	0.0117993	4.56847	0.022968	0.349183	0.00592806	2.48951e-05	0.000725772	0.00012047	0.0724606	5.61419e-06
6.209	0.0447255	4.79794	0.0257272	0.337734	0.0061612	2.0703e-05	0.000996524	5.18652e-05	0.102984	6.39501e-05	6.19584	0.0371903	6.10983	0.0351695	0.331191	0.00665945	3.35963e-05	0.00333309	8.62551e-05	0.110333	6.44894e-05	6.18562	0.0183774	5.2058	0.0223336	0.342807	0.00570163	3.06606e-05	0.000359487	0.000120987	0.0798827	8.71553e-06
6.21971	0.035898	4.51179	0.0203259	0.345048	0.00615038	1.51907e-05	0.000527034	-1.02868e-05	0.114154	1.38372e-05	6.2065	0.0446215	5.96541	0.0307469	0.319249	0.00660786	3.41184e-05	0.00181502	0.000115047	0.102575	5.21129e-05	6.19627	0.037568	5.41228	0.0251833	0.350819	0.00579196	2.54553e-05	0.00109663	-3.02373e-05	0.0810797	1.48608e-05
6.23043	0.028128	4.25089	0.0211817	0.343534	0.00532149	2.61599e-05	4.69642e-05	8.22555e-05	0.0549912	6.47544e-06	6.21717	0.0470684	5.88135	0.0322394	0.33304	0.00636056	3.51052e-05	0.00203243	7.16197e-05	0.0864685	5.29399e-05	6.20691	0.0705516	6.10702	0.0250975	0.343811	0.00658581	2.27135e-05	0.00131292	6.19663e-05	0.0779717	5.77504e-06
6.24114	0.0187578	4.21998	0.021714	0.355522	0.00589917	3.20866e-05	0.00052215	5.19711e-05	0.0958556	2.81157e-05	6.22783	0.0485651	5.69578	0.029752	0.347435	0.00633024	3.17968e-05	0.00261835	0.000133011	0.107015	2.34154e-05	6.21756	0.0951746	5.95306	0.0274553	0.345565	0.00624985	2.45932e-05	0.00112119	0.00013914	0.0876424	2.61656e-06
6.25186	0.0136357	4.57818	0.0249781	0.35274	0.00606312	2.87918e-05	4.67667e-05	5.21666e-05	0.0787332	2.8221e-05	6.2385	0.0419281	5.74389	0.0279212	0.355739	0.00622917	3.0736e-05	0.00111017	0.000118903	0.11844	1.15451e-05	6.22821	0.104855	5.67884	0.0269648	0.343612	0.00622901	2.53415e-05	0.000737309	9.19728e-05	0.0673932	2.59423e-06
6.26257	0.0123674	4.80879	0.0255211	0.344204	0.00601532	2.22207e-05	0.00294239	0.00011594	0.104799	5.04688e-05	6.24916	0.0358832	5.60292	0.0284585	0.336103	0.00636846	2.30771e-05	0.0025962	2.6344e-05	0.0978166	5.40224e-06	6.23885	0.0984659	5.44387	0.0238095	0.342798	0.00606518	2.74091e-05	0.00128311	-1.51607e-05	0.0699621	1.18142e-05
6.27329	0.0122815	5.01199	0.0229701	0.364084	0.00559561	2.12295e-05	0.00199186	5.31868e-05	0.0896499	6.69038e-06	6.25982	0.0313196	5.63547	0.0267211	0.338334	0.00578372	2.72673e-05	0.00108084	0.000145576	0.0844286	8.29274e-06	6.2495	0.0800927	5.21514	0.0236126	0.343862	0.0059913	3.16541e-05	-0.000196205	3.02883e-05	0.0888047	5.64549e-06
6.284	0.0108652	4.84298	0.0248556	0.362378	0.00636449	2.59298e-05	0.0034579	0.000180858	0.118056	1.40811e-05	6.27049	0.0252477	5.31917	0.0272285	0.330787	0.0061301	2.36287e-05	0.000890304	8.54217e-05	0.0840165	1.99589e-05	6.26015	0.059127	5.21491	0.0230052	0.354146	0.00601926	2.18689e-05	-1.19926e-05	6.23143e-05	0.0766772	8.9763e-06
6.29471	0.0125963	4.74282	0.0192133	0.373061	0.00640208	2.70137e-05	4.59444e-05	5.31499e-05	0.122397	-6.71726e-07	6.28115	0.0233257	5.50783	0.0269977	0.339653	0.00554498	2.27731e-05	0.000334263	0.000145	0.101967	8.25948e-06	6.27079	0.0423124	5.51351	0.0260107	0.360238	0.00621463	2.42581e-05	0.000762153	0.000142845	0.067576	-5.45741e-07
6.30543	0.00898791	4.86003	0.0235805	0.356532	0.00587439	2.45674e-05	0.000528698	5.28779e-05	0.0770011	6.65048e-06	6.29182	0.0186651	5.61875	0.024636	0.339823	0.005755	3.11102e-05	0.000904519	0.000101825	0.101074	1.43218e-05	6.28144	0.0284552	5.49674	0.0265729	0.353981	0.00624323	2.95092e-05	0.000372068	-3.15459e-05	0.0771685	1.22943e-05
6.31614	0.00803439	4.41284	0.0228731	0.351724	0.0063557	2.80746e-05	4.49356e-05	0.000243059	0.0902017	6.66098e-06	6.30248	0.0141024	5.67212	0.0242379	0.336977	0.00609038	2.27085e-05	0.00109565	0.000117181	0.112368	2.44159e-06	6.29209	0.0224824	5.54493	0.0237505	0.361313	0.00618674	3.5408e-05	-0.000202642	0.000108864	0.0838537	5.7951e-06
6.32686	0.00850379	4.63979	0.0273446	0.342433	0.00594719	2.88772e-05	0.000522321	2.10258e-05	0.0909566	6.58021e-06	6.31315	0.0113406	5.22124	0.0245336	0.338851	0.00602738	2.59369e-05	0.00126819	0.000115671	0.0988264	2.40996e-06	6.30273	0.0179704	5.55205	0.0225976	0.342859	0.00588349	2.0705e-05	0.00111707	0.000138927	0.0776743	8.89263e-06
6.33757	0.0114421	5.12541	0.026037	0.329864	0.00643566	2.62656e-05	0.00146041	0.000237163	0.110799	-7.80522e-06	6.32381	0.00980308	5.21347	0.0261385	0.341364	0.00615085	2.50604e-05	0.000336602	2.61041e-05	0.116788	8.29013e-06	6.31338	0.015602	5.19837	0.0227274	0.35835	0.00558467	2.46255e-05	0.00130887	7.73997e-05	0.0791804	2.6177e-06
6.34829	0.0184471	5.69783	0.0271359	0.350415	0.00662779	3.69204e-05	0.00148024	5.23967e-05	0.0993956	1.38387e-05	6.33447	0.0103113	5.39806	0.0277919	0.325806	0.00641738	2.28491e-05	0.000895693	7.0868e-05	0.0945073	-3.46928e-06	6.32403	0.0145984	5.1256	0.0199444	0.356099	0.00578802	2.68465e-05	0.000173936	9.22205e-05	0.0803173	2.59884e-06
6.359	0.0283472	6.74997	0.0263003	0.336083	0.00644692	1.533e-05	0.00100961	2.12415e-05	0.078831	-6.6982e-07	6.34514	0.01434	5.90963	0.0272629	0.342279	0.00633544	2.77879e-05	0.00129367	0.000117925	0.0979638	2.45635e-06	6.33467	0.0115216	4.9347	0.0213271	0.364315	0.00564812	2.57606e-05	0.00110595	6.11767e-05	0.0790743	1.50359e-05
6.36971	0.0467223	7.1607	0.0228749	0.331503	0.00641589	2.1611e-05	0.0015288	8.65349e-05	0.0922076	1.43001e-05	6.3558	0.0235204	6.37923	0.0251214	0.344091	0.00660736	2.83992e-05	0.00111028	5.73801e-05	0.104526	5.48428e-06	6.34532	0.0207765	5.20713	0.019049	0.367502	0.00575303	2.78679e-05	0.000925648	0.00013865	0.0907266	2.60422e-06
6.38043	0.0432844	6.82893	0.0252286	0.330479	0.00615726	2.71354e-05	0.00199517	0.000213082	0.109755	1.41006e-05	6.36647	0.030567	7.13633	0.0243003	0.339548	0.00647017	2.06987e-05	0.00110905	7.25885e-05	0.0959968	1.45071e-05	6.35597	0.0282738	5.72072	0.0199861	0.356384	0.00599007	3.20703e-05	0.000555631	6.23178e-05	0.0663235	8.97409e-06
6.39114	0.0349796	6.6205	0.0217021	0.350229	0.00591805	3.60929e-05	0.00104164	5.46062e-05	0.0920233	3.70897e-05	6.37713	0.0383215	7.70207	0.0249609	0.342729	0.00668418	2.63195e-05	0.00131077	8.85914e-05	0.104831	-5.48537e-07	6.36661	0.0410796	5.9472	0.0195658	0.354994	0.00579412	2.86305e-05	0.00112413	0.000171149	0.0800045	2.62964e-06
6.40186	0.0286458	6.02229	0.0213082	0.343177	0.00635363	2.61812e-05	0.00102634	-4.27609e-05	0.0821658	-6.83277e-07	6.38779	0.0351011	7.28776	0.0243077	0.333743	0.00654699	2.82487e-05	0.00108793	0.000191075	0.0972543	1.42235e-05	6.37726	0.0466287	6.61113	0.0196549	0.377233	0.00599457	2.75761e-05	0.00133305	9.47285e-05	0.0820569	5.88086e-06
6.41257	0.0187835	5.969	0.0247458	0.353741	0.00635544	3.21451e-05	0.00152234	2.16931e-05	0.126193	2.17235e-05	6.39846	0.0290324	7.0966	0.0264216	0.3384	0.00639694	2.84134e-05	0.00165917	0.000116812	0.0974268	8.36882e-06	6.38791	0.0467922	6.40574	0.0180114	0.372562	0.00604533	2.53516e-05	0.000556535	0.000140679	0.0855612	1.53647e-05
6.42329	0.0144926	5.2335	0.0266974	0.350167	0.00612319	3.34544e-05	0.000997201	5.23436e-05	0.139909	6.57954e-06	6.40912	0.0223633	6.99313	0.0254109	0.318305	0.00635272	2.38291e-05	0.00217088	0.000202308	0.101632	1.10667e-05	6.39855	0.0440605	6.5021	0.0169275	0.362996	0.00602424	2.21136e-05	0.000368379	6.3016e-05	0.0831849	-5.44839e-07
6.434	0.0112772	5.37901	0.0252466	0.349914	0.00596714	2.88186e-05	0.000517089	0.0001147	0.104578	-6.63777e-07	6.41979	0.0200403	6.96933	0.0271718	0.331798	0.00644576	2.54494e-05	0.0012685	0.000100568	0.107204	8.27201e-06	6.4092	0.0313214	6.11497	0.018266	0.370782	0.00591518	2.73816e-05	0.00111161	4.62021e-05	0.0766366	-5.32912e-07
6.44471	0.00826851	4.79652	0.0248341	0.345458	0.00612993	2.39416e-05	-0.000432335	5.15367e-05	0.103202	6.47743e-06	6.43045	0.0161285	6.62026	0.0274187	0.326568	0.00621768	2.84166e-05	0.000893286	4.08084e-05	0.0970993	5.3175e-06	6.41984	0.0250037	5.8932	0.0211764	0.360778	0.00579152	2.78528e-05	0.000547323	7.69851e-05	0.0936513	-5.32997e-07
6.45543	0.0111424	5.0716	0.0239656	0.336133	0.00605082	2.97875e-05	0.00146269	5.1926e-05	0.0838339	-7.84504e-06	6.44111	0.0155676	6.4513	0.0304071	0.335458	0.00653201	2.57516e-05	0.000907614	0.000101764	0.112022	1.43086e-05	6.43049	0.0191727	5.76745	0.0212724	0.349447	0.00552332	2.73297e-05	0.00035857	0.000169105	0.113074	5.72483e-06
6.46614	0.0134226	5.38109	0.0254049	0.328495	0.0057663	1.84996e-05	0.00194141	-4.13421e-05	0.106973	2.81461e-05	6.45178	0.01289	6.37554	0.0315162	0.337294	0.00623218	2.55223e-05	0.00164607	0.000220409	0.103214	1.12385e-05	6.44114	0.0210022	5.80204	0.0212297	0.342591	0.00589428	2.32174e-05	0.000361406	0.000108552	0.10419	1.20866e-05
6.47686	0.0153797	5.71303	0.0249962	0.324883	0.00544976	3.20212e-05	3.77812e-05	0.00014496	0.0846618	-7.8377e-06	6.46244	0.0119352	6.4832	0.0296332	0.329713	0.00608597	3.26897e-05	0.00165229	0.000101225	0.101628	-5.35078e-07	6.45178	0.0188808	5.76725	0.0237774	0.346245	0.00598456	3.57478e-05	0.00094043	0.000157023	0.0707395	1.2238e-05
6.48757	0.0153472	5.57308	0.0244236	0.342489	0.00627575	2.58255e-05	0.00100901	0.000211901	0.101643	1.40192e-05	6.47311	0.0107716	6.16328	0.0263357	0.333821	0.00629315	3.21615e-05	0.00088899	5.53263e-05	0.0907338	2.37965e-06	6.46243	0.0211538	5.97243	0.0228927	0.342825	0.00560907	2.6079e-05	0.00075207	0.000110433	0.0867838	-3.75735e-06
6.49829	0.0182652	5.82989	0.0246257	0.33431	0.00608587	1.74463e-05	0.000993288	0.000208687	0.114857	6.57098e-06	6.48377	0.0127495	6.63368	0.0293258	0.342679	0.00607087	2.73001e-05	0.00033568	0.000158172	0.0927873	2.37287e-06	6.47308	0.0224516	5.69587	0.025293	0.341532	0.00598645	2.44822e-05	0.000364948	7.84928e-05	0.0872238	5.84499e-06
6.509	0.0205924	5.77097	0.0280506	0.34108	0.00598987	2.97117e-05	0.00249887	0.000150462	0.0926189	-6.86479e-07	6.49444	0.0143892	6.80789	0.0277545	0.325132	0.00596283	2.7123e-05	0.000698788	5.48169e-05	0.126185	-5.22014e-07	6.48372	0.0247941	5.91179	0.0236086	0.346328	0.00597889	1.69525e-05	0.000550106	1.55239e-05	0.0755265	-5.39006e-07
6.51971	0.0206686	5.78698	0.0304516	0.338346	0.00631952	1.75028e-05	0.000516101	0.000209365	0.0967214	2.11091e-05	6.5051	0.015203	6.46074	0.0281569	0.329512	0.00639578	2.98696e-05	0.000702829	9.92059e-05	0.0907631	-5.24988e-07	6.49437	0.0282888	6.09368	0.025951	0.343814	0.00605932	2.35397e-05	0.00110922	0.000184828	0.0732173	2.60004e-06
6.53043	0.0213791	6.36208	0.0311242	0.353453	0.00684776	2.25696e-05	0.000527072	2.15523e-05	0.110205	2.15751e-05	6.51576	0.0168547	6.23573	0.0264448	0.338239	0.00595436	2.22933e-05	0.00148073	0.000253667	0.0978723	-5.41094e-07	6.50502	0.0322955	5.92141	0.024067	0.341249	0.00607536	2.04641e-05	0.000539985	6.10299e-05	0.062399	2.57533e-06
6.54114	0.0172799	6.26667	0.0285055	0.319239	0.00604445	2.53915e-05	0.000989975	0.000239569	0.0870404	-7.88979e-06	6.52643	0.0188298	5.96751	0.0261033	0.350245	0.00572242	2.85621e-05	0.000535971	0.000178053	0.10585	5.42688e-06	6.51566	0.0329993	5.88269	0.0228623	0.349803	0.00585991	2.94412e-05	0.000724346	9.13543e-05	0.0812206	5.66786e-06
6.55186	0.0156274	6.53294	0.0297283	0.346806	0.00648982	2.0024e-05	-0.000449501	-1.04121e-05	0.104404	6.668e-06	6.53709	0.0190231	6.23193	0.0243414	0.35283	0.00578747	3.25179e-05	0.000542611	8.81679e-05	0.103501	5.49116e-06	6.52631	0.0342652	6.21847	0.0236867	0.352061	0.00553553	2.73904e-05	0.000732695	0.00013867	0.0809101	2.60015e-06
6.56257	0.0165801	6.94559	0.0291398	0.35031	0.00633212	3.06146e-05	3.54541e-05	8.52926e-05	0.131333	6.7043e-06	6.54776	0.0204923	6.21513	0.0229711	0.357484	0.00607596	2.64614e-05	0.00109114	4.11845e-05	0.105001	5.36299e-06	6.53696	0.036639	5.90754	0.0234321	0.340492	0.00592731	3.48452e-05	0.000169609	9.31109e-05	0.0711884	-3.69769e-06
6.57329	0.0106278	7.00542	0.0233741	0.359842	0.0071939	2.88988e-05	3.57865e-05	5.45296e-05	0.0985957	6.84934e-06	6.55842	0.017924	6.47641	0.0216125	0.363416	0.00604765	2.08661e-05	0.00128733	0.000101798	0.108493	5.40035e-06	6.5476	0.0370592	6.06731	0.0247042	0.342017	0.00582062	1.7495e-05	0.000169966	0.00014021	0.083961	8.96835e-06
6.584	0.0113544	7.03653	0.0246492	0.35364	0.00688346	2.14596e-05	0.00249262	5.37768e-05	0.0811125	2.16343e-05	6.56908	0.0160688	6.46685	0.0216061	0.380477	0.00643365	3.35131e-05	0.000544917	0.000165288	0.114629	-5.50138e-07	6.55825	0.0338196	6.23217	0.0253902	0.352551	0.00606058	2.43862e-05	0.00131513	9.38249e-05	0.0790849	2.63815e-06
6.59471	0.0108132	6.53502	0.023576	0.344357	0.00662275	3.06539e-05	0.0014997	0.000117371	0.0711832	6.71202e-06	6.57975	0.0163699	7.27018	0.0216083	0.364484	0.0062401	2.44432e-05	0.000946525	0.000121396	0.102862	1.1778e-05	6.5689	0.0289205	6.51968	0.0212528	0.360715	0.00620418	2.19615e-05	0.000361013	0.000125173	0.064848	2.63945e-06
6.60543	0.0114519	6.11413	0.0287005	0.357677	0.005841	1.98873e-05	0.00196089	5.27202e-05	0.110195	-7.96842e-06	6.59041	0.0142464	7.23694	0.0198477	0.366945	0.00658616	2.91866e-05	0.000558086	5.89989e-05	0.105359	2.53519e-06	6.57954	0.0247914	6.92035	0.0214494	0.369782	0.00624372	2.59327e-05	0.00114905	4.79685e-05	0.0790949	5.95063e-06
6.61614	0.0122036	5.91179	0.0237178	0.356072	0.00658452	2.35495e-05	3.32095e-05	0.000148651	0.107439	6.68073e-06	6.60108	0.0129584	6.9816	0.0230927	0.358723	0.00648062	2.60785e-05	0.000541976	0.000133613	0.111043	-5.46811e-07	6.59019	0.0200544	6.87682	0.0216427	0.368697	0.00627497	2.33583e-05	0.00172801	0.000175275	0.0805805	5.92959e-06
6.62686	0.0104384	5.72572	0.0218187	0.352041	0.00617216	2.68445e-05	0.000998314	2.12353e-05	0.090857	-6.76784e-07	6.61174	0.0132422	6.87082	0.0226759	0.356621	0.00627884	2.63803e-05	0.00164859	5.59978e-05	0.0847841	5.34558e-06	6.60084	0.0172882	6.83752	0.023419	0.370753	0.00606295	2.36961e-05	0.00056927	3.2329e-05	0.0830863	2.72599e-06
6.63757	0.0103587	5.64178	0.0215704	0.365056	0.00633091	2.20644e-05	3.18896e-05	0.000146498	0.0920124	6.58334e-06	6.6224	0.011742	6.6734	0.0230634	0.345295	0.00599145	2.93762e-05	0.000704287	8.4349e-05	0.107052	8.13958e-06	6.61148	0.0129278	6.42777	0.0221071	0.366279	0.00640909	2.24279e-05	0.00056243	6.39185e-05	0.0834577	9.19716e-06
6.64829	0.0035166	5.8841	0.0216838	0.374497	0.00590428	3.35517e-05	3.15158e-05	-1.02952e-05	0.104181	-6.73193e-07	6.63307	0.0107956	6.49409	0.0237341	0.36075	0.00600903	3.09331e-05	0.000710511	9.98549e-05	0.105252	-3.44271e-06	6.62213	0.00990864	6.3535	0.0242225	0.358149	0.00623495	3.41412e-05	0.00113892	6.34668e-05	0.0824273	5.90349e-06
6.659	0.00615872	5.75233	0.020168	0.385395	0.00617138	1.64045e-05	0.000993051	-7.32546e-05	0.109976	-7.95447e-06	6.64373	0.0110795	6.51072	0.0228524	0.362712	0.00624477	2.28433e-05	0.000530662	5.59643e-05	0.0905724	-3.47273e-06	6.63278	0.00794524	6.41317	0.0230052	0.357264	0.0060442	3.04828e-05	0.00113135	7.88261e-05	0.0749222	2.65778e-06
6.66971	0.0115027	5.5527	0.0182599	0.370479	0.00602516	3.40552e-05	0.000518233	0.000180785	0.0878877	-6.83899e-07	6.6544	0.0109937	6.59301	0.0224586	0.360347	0.00624335	2.39513e-05	0.00110022	0.000116756	0.0969525	2.42672e-06	6.64342	0.00587353	6.20077	0.0234881	0.357931	0.00597676	1.98818e-05	0.000559949	9.56109e-05	0.0673548	-5.57143e-07
6.68043	0.0134362	5.21401	0.0197538	0.371679	0.00585241	3.11945e-05	0.000509072	2.10613e-05	0.110426	1.38261e-05	6.66506	0.0107511	6.63549	0.0235754	0.358242	0.00620915	3.21953e-05	0.000720032	0.000146004	0.0932406	-3.48539e-06	6.65407	0.00747994	6.14457	0.0211593	0.357512	0.00607027	2.61572e-05	-2.34886e-05	7.9124e-05	0.0878973	2.66728e-06
6.69114	0.0109927	4.64726	0.0159096	0.378872	0.0056566	3.34914e-05	2.9781e-05	0.000115106	0.10399	6.57961e-06	6.67572	0.0123289	6.6981	0.0216207	0.357355	0.00649475	2.44339e-05	0.000914147	7.16821e-05	0.11169	-5.41394e-07	6.66471	0.00965752	6.33895	0.0219533	0.373214	0.00625609	2.86604e-05	0.00132947	9.50691e-05	0.081433	-5.54508e-07
6.70186	0.0109747	4.3419	0.0174121	0.371539	0.00567368	2.89641e-05	0.00146888	0.000115292	0.0930485	-7.93684e-06	6.68639	0.0153556	6.34185	0.0205285	0.35932	0.00616596	2.58959e-05	0.00108942	7.08157e-05	0.114233	2.40066e-06	6.67536	0.0108931	6.49365	0.0207032	0.351859	0.00612625	2.29504e-05	0.000740263	9.39383e-05	0.0804628	-5.4817e-07
6.71257	0.0115826	4.21729	0.0164015	0.391019	0.00544678	2.79141e-05	0.000991991	-1.03264e-05	0.0942953	2.11866e-05	6.69705	0.0187173	6.27819	0.022432	0.363198	0.00626687	2.75597e-05	0.00108597	0.000115135	0.106468	-3.45808e-06	6.68601	0.0120053	6.59566	0.0217568	0.352329	0.00622015	2.29843e-05	-2.41815e-05	0.000109756	0.0888223	2.64203e-06
6.72329	0.010945	4.19607	0.0216452	0.375284	0.00583413	2.64309e-05	0.000503754	2.09116e-05	0.124308	2.81204e-05	6.70772	0.019843	5.98834	0.0217324	0.368452	0.00614989	2.41412e-05	0.0010706	4.02789e-05	0.104553	-5.25797e-07	6.69665	0.0151295	6.15719	0.0205055	0.362679	0.00576622	3.10991e-05	0.000355886	9.34899e-05	0.0744725	8.96602e-06
6.734	0.00949544	4.50745	0.0242161	0.360947	0.00609912	2.84715e-05	0.00144266	2.0745e-05	0.111483	-6.63955e-07	6.71838	0.0214969	5.6544	0.0226128	0.34701	0.0061246	2.45068e-05	0.000338863	4.01719e-05	0.0985486	2.35124e-06	6.7073	0.0188699	5.90021	0.0221591	0.366747	0.00597831	2.62185e-05	0.00130505	6.22757e-05	0.0718235	-5.45857e-07
6.74471	0.00909512	5.03533	0.0281753	0.350047	0.00650673	2.71933e-05	0.00284133	2.06298e-05	0.0990969	6.44064e-06	6.72905	0.0227997	5.55149	0.0226835	0.370399	0.00627492	2.95205e-05	0.00124412	0.000156173	0.0938678	2.33902e-06	6.71795	0.021208	5.65365	0.0217781	0.356288	0.00594856	2.82185e-05	0.00054608	7.80054e-05	0.0831922	-5.47254e-07
6.75543	0.0115871	5.53652	0.0272845	0.363995	0.00619382	2.55484e-05	0.00242833	0.000209644	0.0921914	1.38618e-05	6.73971	0.0195826	5.72184	0.0236396	0.357422	0.00611586	2.947e-05	0.00106121	0.000170408	0.0880248	2.33487e-06	6.72859	0.0205435	5.28145	0.0203845	0.350271	0.00583967	2.5001e-05	0.000163123	0.000107913	0.0779419	-5.41035e-07
6.76614	0.0114987	5.68098	0.0260921	0.357104	0.00641432	2.79722e-05	0.00147446	2.12215e-05	0.102864	2.8534e-05	6.75037	0.0164658	5.78823	0.0229263	0.366195	0.00617494	2.74091e-05	0.000519814	8.36386e-05	0.0985286	2.34127e-06	6.73924	0.0180792	5.22858	0.0211391	0.353479	0.00565696	2.09078e-05	0.000718574	1.52389e-05	0.0896701	-5.34934e-07
6.77686	0.00699573	5.60841	0.0265987	0.365949	0.00622909	3.46045e-05	0.00250215	0.000216092	0.0940697	-6.97993e-07	6.76104	0.0151083	6.01255	0.0252629	0.366805	0.00596832	2.90515e-05	0.00162933	4.05107e-05	0.0928279	1.10675e-05	6.74989	0.0153982	5.35953	0.0234737	0.356288	0.00580416	2.61242e-05	0.000718058	6.09253e-05	0.0887983	-5.35022e-07
6.78757	0.00923548	5.23093	0.0278318	0.358312	0.00637786	2.37941e-05	0.00100928	0.000118058	0.0905306	6.74542e-06	6.7717	0.0120615	6.2327	0.0231621	0.35888	0.00661832	3.50551e-05	0.00144277	6.98116e-05	0.101846	1.39369e-05	6.76053	0.0103302	5.56721	0.0246962	0.343253	0.00622334	2.49956e-05	0.00110248	3.08289e-05	0.0877285	-5.41686e-07
6.79829	0.0068898	5.56863	0.0261861	0.370945	0.006434	2.67782e-05	0.00153686	-4.37242e-05	0.0917706	-7.10389e-07	6.78237	0.00879859	6.11225	0.0228145	0.366145	0.00661049	2.60271e-05	0.00109736	0.000116124	0.115591	2.41141e-06	6.77118	0.00822909	5.81576	0.0248076	0.347678	0.00635992	3.29247e-05	0.00165432	1.53061e-05	0.0786266	1.50306e-05
6.809	0.00756485	5.06192	0.0287682	0.362752	0.00629119	2.49766e-05	0.00150037	8.59393e-05	0.0858235	6.74748e-06	6.79303	0.00787145	5.99816	0.0223244	0.340324	0.00615593	2.97772e-05	0.00201749	0.000100386	0.0871426	5.32063e-06	6.78183	0.00704189	6.13791	0.0256755	0.346352	0.0063875	2.78712e-05	0.000898095	0.000106035	0.0845405	-5.32871e-07
6.81971	0.00668322	5.40025	0.0256789	0.361812	0.00670504	4.70634e-05	0.00102956	8.77434e-05	0.0973044	3.72727e-05	6.80369	0.00735893	6.21212	0.0265253	0.360552	0.0064673	3.08302e-05	0.00109592	8.60123e-05	0.0849096	5.35108e-06	6.79247	0.0075983	6.36602	0.0235052	0.351148	0.00652623	2.90912e-05	0.00034103	0.000135414	0.0960429	-5.29533e-07
6.83043	0.0101789	5.75084	0.0257334	0.346943	0.00672557	2.85826e-05	0.00101101	-1.05697e-05	0.0993962	-8.15854e-06	6.81436	0.00722602	6.06396	0.0270728	0.361509	0.00656983	2.79555e-05	0.00108726	0.000114974	0.104753	-5.34198e-07	6.80312	0.00553121	6.50705	0.0254503	0.36152	0.00667579	2.88121e-05	0.000348716	0.000138584	0.0740076	2.59175e-06
6.84114	0.0151906	6.03056	0.0269392	0.354401	0.00654888	3.72037e-05	0.000522989	2.19133e-05	0.0946648	-7.04302e-07	6.82502	0.00952075	6.33293	0.0271163	0.356735	0.00662433	2.95227e-05	0.00147058	7.10984e-05	0.0841705	1.1246e-05	6.81377	0.00525109	6.20527	0.0258136	0.359236	0.00636629	3.04899e-05	0.000540519	-1.55106e-05	0.0805979	1.20856e-05
6.85186	0.0206981	5.81508	0.0244267	0.362722	0.00667642	2.13384e-05	0.00246796	0.000213401	0.101376	-6.91402e-07	6.83569	0.0106505	6.68017	0.0274164	0.365885	0.00693664	2.58354e-05	0.00129829	0.000117264	0.100117	5.4126e-06	6.82441	0.00551526	5.95688	0.025143	0.359354	0.00634633	2.95799e-05	0.000161829	0.000108847	0.0786031	-3.7118e-06
6.86257	0.0167978	5.51551	0.0253746	0.350599	0.00687413	1.96744e-05	0.000499701	0.000176947	0.0758836	1.37592e-05	6.84635	0.0123029	6.43047	0.0250566	0.35551	0.00657818	3.15196e-05	0.00183257	0.000100357	0.115069	1.11717e-05	6.83506	0.00690955	5.89883	0.0242022	0.362565	0.00628641	2.90278e-05	0.000728994	7.7571e-05	0.0801365	8.92328e-06
6.87329	0.0189277	5.09467	0.0209791	0.350073	0.00616862	3.57614e-05	0.000501458	-4.15937e-05	0.0808313	1.38188e-05	6.85701	0.0144472	6.23884	0.0239613	0.36436	0.00643504	3.56476e-05	0.000714421	5.5378e-05	0.0980583	5.28017e-06	6.84571	0.011079	5.77151	0.024812	0.363957	0.00644793	3.01007e-05	0.000921203	1.55748e-05	0.0842936	2.61932e-06
6.884	0.0153512	4.96392	0.0248788	0.323896	0.0055687	2.40624e-05	0.00333667	0.000237716	0.116478	-6.70674e-07	6.86768	0.0130043	6.20866	0.0262046	0.35957	0.00635659	2.63474e-05	0.00144269	8.43697e-05	0.103969	5.24752e-06	6.85635	0.0193804	6.26316	0.0248873	0.363886	0.00677156	2.67135e-05	0.0011113	0.00014017	0.083464	1.21275e-05
6.89471	0.0192686	5.13546	0.0271411	0.333861	0.00667982	2.90976e-05	0.00339625	0.000178912	0.0869512	5.03951e-05	6.87834	0.0133918	6.03283	0.0248477	0.354586	0.00674972	3.22083e-05	0.0012693	0.000188439	0.0993428	8.19619e-06	6.867	0.0291138	6.24157	0.0228409	0.367167	0.00669621	2.19409e-05	0.00130593	4.69038e-05	0.0881031	2.62974e-06
6.90543	0.0219836	5.66824	0.0279433	0.34302	0.00645025	1.97019e-05	0.00240842	0.00014596	0.0686192	4.26858e-05	6.88901	0.0122854	6.17539	0.028452	0.357097	0.00650715	2.9551e-05	0.00108349	7.01259e-05	0.10575	1.39953e-05	6.87764	0.0351689	6.3112	0.0218344	0.390552	0.00657839	2.57967e-05	0.000746266	9.54466e-05	0.0694053	2.67557e-06
6.91614	0.0239135	5.76658	0.028917	0.344768	0.00662314	2.90581e-05	0.002428	0.000115676	0.0914743	2.84658e-05	6.89967	0.0112991	6.10002	0.0280205	0.342053	0.00674136	3.28595e-05	0.00217764	0.000113795	0.0933125	1.39225e-05	6.88829	0.0317024	6.38735	0.0223993	0.380683	0.00683688	1.99916e-05	0.0019245	3.20545e-05	0.0889729	-5.66346e-07
6.92686	0.0199613	5.58507	0.0308499	0.349577	0.00630581	2.57107e-05	0.000987244	5.28818e-05	0.0955592	-6.85661e-07	6.91033	0.0112251	6.33237	0.0289924	0.347474	0.0071377	2.80947e-05	0.000711788	2.57252e-05	0.117456	5.2502e-06	6.89894	0.0269075	6.24119	0.024535	0.370669	0.00678424	3.1625e-05	0.000558157	4.82964e-05	0.0889319	5.98214e-06
6.93757	0.0162612	5.82197	0.0260374	0.347207	0.00651921	3.16619e-05	0.000506503	0.000244021	0.134569	1.40264e-05	6.921	0.0112992	6.53839	0.0276396	0.339601	0.00670942	3.36833e-05	0.00107732	9.89974e-05	0.103921	8.13097e-06	6.90958	0.0223991	6.01566	0.0244685	0.355077	0.00636619	4.1856e-05	0.000354576	7.8964e-05	0.0841853	-3.7717e-06
6.94829	0.0155511	5.75386	0.0276809	0.357749	0.00657804	3.29962e-05	0.000997408	-7.4418e-05	0.0975665	1.41005e-05	6.93166	0.0102069	6.74958	0.0266186	0.330502	0.00673328	2.96725e-05	0.00143776	0.0001862	0.0958691	2.34815e-06	6.92023	0.0190874	5.83248	0.0248	0.365664	0.00669623	3.16008e-05	0.000162031	9.50055e-05	0.079151	-5.60403e-07
6.959	0.0131294	5.83986	0.0267428	0.360469	0.00653603	2.6728e-05	0.00146183	2.11554e-05	0.140532	1.38739e-05	6.94233	0.0094758	6.40259	0.0253655	0.36175	0.00671555	3.48384e-05	0.00216717	9.8598e-05	0.0970133	1.09734e-05	6.93088	0.0183239	5.82357	0.0260541	0.357046	0.00681514	2.88955e-05	0.00111849	4.71205e-05	0.0819818	2.64022e-06
6.96971	0.0110445	5.65693	0.0210713	0.366001	0.0062736	2.64252e-05	0.00192021	0.000114232	0.0994964	6.52148e-06	6.95299	0.010462	6.41395	0.0225398	0.365112	0.00646821	3.07365e-05	0.00163136	0.000128651	0.148369	1.39401e-05	6.94152	0.0150787	6.23014	0.0235367	0.362794	0.00659743	2.52597e-05	0.000549453	1.58909e-05	0.076313	-5.62627e-07
6.98043	0.0105484	5.04846	0.0243175	0.361458	0.00622745	2.85906e-05	0.000965523	2.08407e-05	0.068983	1.36664e-05	6.96366	0.00754454	6.28704	0.0220478	0.374009	0.00653103	3.14569e-05	0.00109109	7.0506e-05	0.117937	8.22626e-06	6.95217	0.0161206	6.34386	0.0238639	0.350354	0.00673768	2.5007e-05	0.000159985	3.14533e-05	0.0777226	-5.57258e-07
6.99114	0.00887729	5.28967	0.0220854	0.371165	0.00633176	3.55644e-05	1.79343e-05	0.000176745	0.104261	6.5322e-06	6.97432	0.00688993	5.87605	0.0213868	0.378765	0.00649523	3.08916e-05	0.000902445	8.49872e-05	0.104711	2.37508e-06	6.96282	0.0137519	6.5565	0.0246163	0.365855	0.00705929	2.98978e-05	0.00150195	0.00015717	0.108567	-3.75511e-06
7.00186	0.00786844	5.16671	0.0248776	0.373417	0.00647188	3.13534e-05	0.00146176	0.000115669	0.0970301	2.84611e-05	6.98498	0.00739889	5.67837	0.0222391	0.372418	0.006854	2.75221e-05	0.00127686	0.000100176	0.109412	5.30555e-06	6.97346	0.0125919	6.75894	0.0255661	0.353653	0.00653926	2.41231e-05	0.000534324	0.000123763	0.0786117	-5.48823e-07
7.01257	0.00463083	5.12077	0.0236516	0.360738	0.00673777	2.08756e-05	0.00288645	0.000271367	0.0917836	-6.80849e-07	6.99565	0.00608387	5.59027	0.0224778	0.368643	0.00668402	3.03396e-05	0.00203083	0.000115748	0.0902224	5.33946e-06	6.98411	0.0100045	6.46993	0.0234239	0.363623	0.00642564	2.39497e-05	0.000923422	7.83687e-05	0.083973	-5.56254e-07
7.02329	0.00548328	5.51284	0.0239834	0.364018	0.00632405	2.10229e-05	0.000980021	5.27013e-05	0.0905724	-6.85953e-07	7.00631	0.00743926	5.74317	0.021647	0.361908	0.00678838	2.73869e-05	0.00226447	0.000194429	0.105277	2.45071e-06	6.99476	0.00882241	6.53077	0.0260841	0.351591	0.00660953	2.14682e-05	-0.000223754	7.82282e-05	0.0738677	2.62845e-06
7.034	0.00977682	5.862	0.0231913	0.357037	0.00684169	3.34761e-05	0.000974019	0.000177729	0.0946743	-6.82342e-07	7.01698	0.00678055	5.93236	0.0258626	0.358998	0.00675989	2.80371e-05	0.00205617	-3.71931e-06	0.112248	8.37967e-06	7.0054	0.00835173	6.4036	0.0248368	0.36823	0.00689017	2.72731e-05	0.000742276	7.95121e-05	0.069801	5.90654e-06
7.04471	0.00915034	5.64959	0.0244696	0.372502	0.00703882	1.49184e-05	0.000485984	0.0001438	0.117494	6.45046e-06	7.02764	0.00623352	6.18227	0.0264967	0.351584	0.00715266	2.32563e-05	0.00165597	0.000115549	0.103689	-3.47411e-06	7.01605	0.00811981	5.83997	0.0223628	0.359887	0.00670982	3.77644e-05	0.00108941	0.000107314	0.0787421	-5.44865e-07
7.05543	0.0113089	6.05492	0.0244425	0.370362	0.00696716	2.65533e-05	0.00479233	0.000177298	0.108266	6.55079e-06	7.0383	0.00818803	7.17148	0.0272182	0.349077	0.00726767	2.78325e-05	0.00166715	0.000101311	0.0992769	-5.43539e-07	7.0267	0.00950842	5.8389	0.0244299	0.350532	0.00674011	2.57487e-05	0.00108628	1.29457e-08	0.0861494	-5.437e-07
7.06614	0.0142301	5.70028	0.0285228	0.363272	0.00701199	3.09287e-05	0.0019143	5.19637e-05	0.0883821	1.36983e-05	7.04897	0.00886908	7.31772	0.0306639	0.361273	0.00740662	3.01073e-05	0.00185863	0.000131593	0.102236	-5.44845e-07	7.03734	0.00699366	6.001	0.0248837	0.361804	0.00654677	2.49839e-05	0.0010736	4.53555e-05	0.0809843	5.61413e-06
7.07686	0.0145533	5.61957	0.025244	0.376947	0.006771	2.70619e-05	0.0039096	0.000116989	0.100945	2.14125e-05	7.05963	0.0113007	7.51428	0.0310034	0.355787	0.00774674	2.48799e-05	0.00186574	0.000132078	0.118382	1.13378e-05	7.04799	0.00671407	6.2953	0.0218213	0.364447	0.0066683	2.93021e-05	0.00109376	6.16253e-05	0.0782651	8.85495e-06
7.08757	0.0141257	5.56809	0.0257578	0.36699	0.00691851	2.67306e-05	0.0019378	0.000209946	0.0932143	3.57086e-05	7.0703	0.0136491	7.5962	0.0309686	0.331477	0.00721568	2.79398e-05	0.00201831	5.56488e-05	0.0965507	1.11386e-05	7.05864	0.00880235	6.32233	0.0230909	0.364787	0.00704899	3.03541e-05	0.0014738	6.18123e-05	0.0750819	1.83141e-05
7.09829	0.0147829	5.54293	0.0198485	0.387495	0.00727641	2.59237e-05	0.000501352	-1.04378e-05	0.0897555	4.35617e-05	7.08096	0.0146022	7.38681	0.0313341	0.344137	0.00706433	2.31436e-05	0.00201956	8.53359e-05	0.0880749	1.69849e-05	7.06928	0.0129943	6.70604	0.0246159	0.358085	0.00681859	2.86491e-05	0.000535104	0.000109004	0.0713605	-5.5473e-07
7.109	0.014022	5.94938	0.0249735	0.387938	0.00740962	2.839e-05	0.00295192	2.15512e-05	0.0826423	5.8601e-05	7.09162	0.0150308	7.27734	0.0296843	0.340729	0.00731299	3.10875e-05	0.00128227	0.000174728	0.104205	1.40971e-05	7.07993	0.018611	6.73915	0.0249906	0.370586	0.0069658	2.42622e-05	0.000724234	4.66882e-05	0.0833566	8.94368e-06
7.11971	0.0189678	6.1647	0.0220957	0.374994	0.00707462	3.02295e-05	0.00242184	2.12021e-05	0.0924532	3.57734e-05	7.10229	0.0142636	7.16329	0.0309125	0.335051	0.00719081	2.35753e-05	0.0014643	0.00011497	0.0969615	2.28193e-05	7.09058	0.0254594	6.75302	0.0250666	0.367495	0.00708319	2.44323e-05	0.000920173	0.000172358	0.0830729	2.6302e-06
7.13043	0.0250418	5.93552	0.0208724	0.390587	0.0069872	2.92129e-05	1.27192e-05	8.46309e-05	0.104081	5.05896e-05	7.11295	0.012495	7.07889	0.0295612	0.340891	0.00691196	3.4128e-05	0.00148627	0.000237048	0.113338	2.01947e-05	7.10122	0.0258862	6.52844	0.025353	0.357725	0.00686912	2.91156e-05	0.000343979	1.55744e-05	0.0777652	5.77788e-06
7.14114	0.0262376	5.71316	0.0191259	0.380662	0.006156	4.15443e-05	0.000491783	8.38697e-05	0.105919	6.46546e-05	7.12362	0.0117415	7.08363	0.0274598	0.350581	0.00714079	3.00979e-05	0.00110946	2.63672e-05	0.111625	1.72104e-05	7.11187	0.0263363	6.17707	0.0260678	0.352619	0.00702269	3.41299e-05	0.00244384	0.000125091	0.0777056	8.98669e-06
7.15186	0.0282933	5.45149	0.0217465	0.399612	0.00704271	2.37586e-05	0.000993231	5.36934e-05	0.0818461	4.38581e-05	7.13428	0.0122226	7.21342	0.0286212	0.368514	0.00750939	2.58423e-05	0.00262848	8.70683e-05	0.109619	2.9245e-05	7.12251	0.0263541	6.32512	0.027341	0.352858	0.0069703	2.43118e-05	0.00262686	0.000109147	0.0757591	5.78872e-06
7.16257	0.0233529	4.93677	0.0183352	0.401759	0.0066825	3.18613e-05	0.00196819	5.35344e-05	0.0825457	5.85347e-05	7.14494	0.0132193	7.41992	0.0226598	0.36132	0.00729136	2.89271e-05	0.00109918	7.0756e-05	0.0953722	3.16944e-05	7.13316	0.0267697	6.72671	0.0276979	0.348058	0.0072907	2.82963e-05	0.0014902	4.69449e-05	0.0768816	1.21753e-05
7.17329	0.0174068	5.36023	0.0172917	0.367194	0.00671558	2.59635e-05	0.00245127	0.000181145	0.105893	3.62381e-05	7.15561	0.0121828	7.36543	0.0234782	0.364911	0.00742351	2.93522e-05	0.00186967	8.68958e-05	0.102691	2.02657e-05	7.14381	0.0255105	7.1658	0.0244709	0.348564	0.00753283	2.8116e-05	0.00285734	0.000126546	0.0825431	2.19654e-05
7.184	0.0125512	5.13071	0.0217566	0.378242	0.00729038	2.22544e-05	0.00242747	0.000179418	0.0983538	2.12577e-05	7.16627	0.0118871	7.15158	0.023828	0.366225	0.00721281	3.08053e-05	0.00187711	2.66004e-05	0.093976	3.8252e-05	7.15445	0.0273415	7.40769	0.0251666	0.358844	0.00762358	3.44304e-05	0.000539614	7.88784e-05	0.0805661	2.19038e-05
7.19471	0.0104293	5.43488	0.0214506	0.38163	0.00705872	3.54578e-05	0.00143432	5.19619e-05	0.0727897	2.08791e-05	7.17694	0.011627	6.75741	0.0256351	0.357258	0.00699184	2.61077e-05	0.00265657	0.000118537	0.105151	1.7505e-05	7.1651	0.0292103	7.55488	0.0260091	0.347986	0.00740996	2.70664e-05	0.00150224	0.000110472	0.070126	2.8336e-05
7.20543	0.00788026	5.62791	0.0258939	0.365412	0.00719996	2.87207e-05	0.000485392	-4.13208e-05	0.0857975	2.09245e-05	7.1876	0.00935563	6.35932	0.024234	0.378621	0.00726971	2.89208e-05	0.00130556	0.000147368	0.103133	1.73003e-05	7.17575	0.0269988	7.30041	0.0230546	0.359586	0.00712964	2.68775e-05	0.00244745	0.000109702	0.0822051	3.13262e-05
7.21614	0.00964283	5.76974	0.025842	0.380168	0.0074758	2.32147e-05	0.000488614	8.38327e-05	0.0938385	1.38255e-05	7.19827	0.00907553	6.30913	0.023034	0.386773	0.00704076	2.51222e-05	0.00112664	4.19725e-05	0.107187	2.34454e-05	7.18639	0.0258869	6.82293	0.0235198	0.364509	0.00682481	3.15462e-05	0.00053153	4.67029e-05	0.0842257	3.11121e-05
7.22686	0.0143481	6.13395	0.0228406	0.406865	0.00783654	3.85246e-05	0.00250851	0.000120127	0.101704	3.71152e-05	7.20893	0.00789445	6.05412	0.0234918	0.368155	0.00681947	2.64704e-05	0.00207796	5.7212e-05	0.119532	1.74465e-05	7.19704	0.022252	6.39202	0.0215226	0.366442	0.00690816	2.32292e-05	0.00128697	1.55339e-05	0.0886989	1.20749e-05
7.23757	0.0152352	6.2937	0.0193719	0.409027	0.0081054	2.77166e-05	0.000507344	0.000119828	0.108183	7.47608e-05	7.21959	0.0072934	6.15541	0.0209368	0.380353	0.00693878	2.15214e-05	0.000936669	0.000148562	0.0940186	2.04381e-05	7.20769	0.0183474	6.33123	0.022858	0.351616	0.00694271	3.43989e-05	0.000719589	0.000139843	0.0888089	8.92769e-06
7.24829	0.0149041	5.8946	0.0205007	0.431021	0.00838999	2.1607e-05	0.00297817	0.000151342	0.106439	0.000104188	7.23026	0.00851842	5.98334	0.0215269	0.384286	0.007233	2.8992e-05	0.000731402	0.000160408	0.101038	2.88265e-05	7.21833	0.0184718	6.05445	0.0219189	0.359898	0.00681721	3.03115e-05	0.00127901	4.63e-05	0.0826402	1.51446e-05
7.259	0.0133291	5.63588	0.0167706	0.435385	0.00837771	1.97223e-05	0.00383114	0.000177404	0.100929	0.000165715	7.24092	0.0087068	6.12026	0.0209376	0.369198	0.00696426	2.66538e-05	0.00165398	7.05557e-05	0.101286	4.0363e-05	7.22898	0.0203334	6.38789	0.0233541	0.366896	0.00712979	2.48217e-05	0.00110303	0.000140468	0.0879078	1.21433e-05
7.26971	0.00985477	3.7535	0.0110004	0.298509	0.00515892	2.1801e-05	0.00268267	0.000168036	0.0422718	0.000105917	7.25159	0.0102289	6.29787	0.0187499	0.392384	0.0069824	2.60956e-05	0.00148708	0.000101461	0.0880143	3.49439e-05	7.23963	0.0201551	5.95583	0.0224145	0.35052	0.00725391	3.27706e-05	0.000725533	3.1386e-05	0.100501	2.81626e-05
7.28043	0.0123229	3.90805	0.0130807	0.274692	0.00511662	1.8552e-05	0.00167342	0.000320423	0.0595317	0.000125823	7.26225	0.0109663	6.28004	0.0198703	0.398962	0.00771163	2.9921e-05	0.000933661	0.000163078	0.0908335	2.63198e-05	7.25027	0.0234735	6.10098	0.0228051	0.374044	0.00680801	2.75043e-05	0.00111254	0.000110258	0.0617027	1.54586e-05
7.29114	0.0112308	3.78792	0.0152205	0.271194	0.00500442	1.61914e-05	0.00234489	0.00010223	0.0886687	0.000100745	7.27291	0.00981404	5.7519	0.0153278	0.383871	0.00711499	2.72019e-05	0.00251042	0.000111922	0.0875841	3.07343e-05	7.26092	0.0205316	6.26017	0.0228289	0.370481	0.00699092	2.05031e-05	0.000914382	9.3927e-05	0.0764715	3.12881e-05
7.30186	0.0259521	5.45749	0.0252936	0.374206	0.00744384	1.97379e-05	0.00287585	0.00030274	0.102851	0.000136883	7.28358	0.0109081	5.91577	0.0182878	0.394924	0.00706504	3.20263e-05	0.00141721	6.80355e-05	0.101024	3.32835e-05	7.27157	0.0206736	5.97045	0.021419	0.35788	0.00629604	3.28977e-05	0.000716743	7.75869e-05	0.0732217	2.15414e-05
7.31257	0.0297819	5.68422	0.0269187	0.362657	0.00770696	1.32026e-05	0.00294578	0.000502532	0.10253	0.000199577	7.29424	0.0117746	5.70105	0.0194649	0.367816	0.00743163	2.77247e-05	0.00209368	0.000108963	0.0966437	4.92872e-05	7.28221	0.0207994	6.23323	0.0229998	0.379297	0.00705845	2.78701e-05	0.000341449	0.000141125	0.08007	9.00756e-06
7.32329	0.0259629	5.77861	0.029176	0.360274	0.00709802	3.30791e-05	0.00686406	0.0002139	0.104394	0.000184692	7.30491	0.0138655	6.20157	0.0217922	0.37274	0.00762156	2.42975e-05	0.00233816	8.33195e-05	0.116975	5.64829e-05	7.29286	0.0194855	6.14246	0.0222074	0.382881	0.00746096	2.50492e-05	0.000150525	7.87634e-05	0.0865274	1.54575e-05
7.334	0.0223052	6.02966	0.0276379	0.355578	0.00727443	2.4943e-05	0.00393186	0.000214328	0.106496	5.8737e-05	7.31557	0.0128057	6.21664	0.0264788	0.350878	0.00747422	2.65768e-05	0.00267155	0.000125417	0.083188	1.64013e-05	7.30351	0.0194416	6.26163	0.0206863	0.396519	0.00737311	3.75118e-05	0.000923465	0.000174125	0.0821445	3.16397e-05
7.34471	0.0140507	5.84403	0.0241946	0.354955	0.00723756	3.3618e-05	0.00240865	-4.17567e-05	0.111748	2.11438e-05	7.32623	0.0129833	6.46948	0.0250992	0.353254	0.00765808	2.74892e-05	0.00387339	0.000203799	0.106944	5.4891e-05	7.31415	0.0161853	6.07687	0.0202472	0.393763	0.00736768	2.41813e-05	0.000729832	0.000158253	0.0952533	3.80705e-05
7.35543	0.0112631	6.08067	0.0285474	0.364325	0.0070935	2.57229e-05	0.00145439	0.000179477	0.0992987	5.05369e-05	7.3369	0.0110676	6.80029	0.0291905	0.363097	0.00798521	2.73822e-05	0.00341431	0.000331606	0.106838	5.94737e-05	7.3248	0.0142586	5.75209	0.0204187	0.389323	0.0072431	3.2365e-05	0.00110872	4.71935e-05	0.0872619	5.06331e-05
7.36614	0.00767319	6.0285	0.0225229	0.360957	0.00731218	2.12775e-05	0.000490858	0.000149041	0.117032	4.35691e-05	7.34756	0.01071	7.42197	0.0291933	0.378505	0.00803175	2.52542e-05	0.0017411	8.97577e-05	0.084858	2.70661e-05	7.33544	0.0121804	5.70826	0.01797	0.385755	0.00694647	3.40125e-05	0.000337827	0.000202576	0.0894816	4.69994e-05
7.37686	0.0109321	5.93896	0.0229182	0.340488	0.00736715	3.12646e-05	0.00192297	0.000178172	0.0837585	3.56365e-05	7.35823	0.00866204	7.3472	0.0275361	0.36774	0.00818822	3.83293e-05	0.00172977	0.000120136	0.109783	2.99351e-05	7.34609	0.0117584	6.17137	0.0186434	0.37394	0.00702658	2.51601e-05	0.000525389	0.000124134	0.0787955	2.46974e-05
7.38757	0.0121842	5.75468	0.0262383	0.349136	0.00779604	2.98777e-05	0.000478662	5.212e-05	0.0858425	-6.88219e-07	7.36889	0.00901586	7.32757	0.0250474	0.363746	0.00787701	3.46341e-05	0.00172797	0.000119993	0.104396	2.3806e-05	7.35674	0.00820888	5.89653	0.019504	0.373052	0.0069757	2.92865e-05	0.000896718	0.000123179	0.0803172	2.45071e-05
7.39829	0.0190795	6.12186	0.0303589	0.358701	0.00753302	2.16628e-05	0.000472603	0.000297817	0.112971	2.06875e-05	7.37956	0.0112298	7.01733	0.0295469	0.376501	0.00817525	3.00249e-05	0.00153263	0.000150694	0.0945438	2.37676e-05	7.36738	0.00704301	6.05991	0.0215636	0.353531	0.00696575	2.07896e-05	0.000713482	0.000155034	0.0735812	3.41404e-05
7.409	0.0207215	6.09818	0.029992	0.345888	0.007584	2.38737e-05	0.00329058	5.14293e-05	0.085608	4.19948e-05	7.39022	0.0120831	6.56064	0.0248424	0.363185	0.00787856	3.04497e-05	0.00074965	0.000117921	0.103782	2.63884e-05	7.37803	0.00764679	6.61754	0.0226934	0.344687	0.00744489	3.21186e-05	0.00109877	9.36517e-05	0.080979	5.65979e-05
7.41971	0.0202074	5.70806	0.0300915	0.341632	0.00755947	2.89191e-05	0.00575078	0.000209191	0.100236	2.10637e-05	7.40088	0.0153747	6.81323	0.0268968	0.35226	0.00761703	2.59045e-05	0.00112678	0.000254134	0.0932295	1.43779e-05	7.38868	0.00857818	7.02208	0.0256028	0.354121	0.00739667	2.83907e-05	0.000913345	4.71092e-05	0.0675565	1.85982e-05
7.43043	0.0155463	6.34331	0.0257961	0.357604	0.0075672	3.14688e-05	0.0014503	0.000116116	0.0982816	-6.99502e-07	7.41155	0.0175716	6.463	0.0267666	0.350847	0.00741363	2.71976e-05	0.000734984	0.000234691	0.148006	1.41203e-05	7.39932	0.0124587	7.45697	0.0268335	0.352572	0.00765938	2.67318e-05	0.00071642	0.000124698	0.0834582	3.11514e-05
7.44114	0.0128234	6.68716	0.02875	0.371136	0.00856257	3.66857e-05	0.000491658	0.0001502	0.0847629	2.15957e-05	7.42221	0.0179095	6.52562	0.025024	0.36915	0.00764503	2.96378e-05	0.00130386	0.000191589	0.116651	-5.49771e-07	7.40997	0.0105228	7.3067	0.0262868	0.348018	0.00745907	2.59337e-05	0.000331802	0.000123215	0.0807597	2.13795e-05
7.45186	0.0129708	6.74758	0.0263698	0.366476	0.00753126	3.34549e-05	0.000990944	8.66555e-05	0.105568	1.42829e-05	7.43288	0.0176506	7.05366	0.027888	0.363105	0.00774935	2.11975e-05	0.00130246	0.000101349	0.120813	8.31171e-06	7.42062	0.01103	7.21535	0.0286495	0.340487	0.00749534	2.22387e-05	0.000901094	0.000170532	0.0795759	1.83662e-05
7.46257	0.0111342	6.40467	0.0216049	0.394877	0.00765338	2.76274e-05	0.000496591	-1.06338e-05	0.116446	6.80447e-06	7.44354	0.0154523	7.17569	0.0252513	0.363026	0.00796624	2.74385e-05	0.00151717	0.00014902	0.104259	8.46325e-06	7.43126	0.0142432	7.57305	0.0293329	0.347357	0.00785907	3.50196e-05	0.000726163	0.000110739	0.0680706	5.86506e-06
7.47329	0.00803575	6.11482	0.0260378	0.38568	0.00787957	2.17756e-05	0.00149575	0.000152536	0.11495	-7.23496e-07	7.4542	0.0115185	7.2104	0.0254063	0.366512	0.00789478	2.98336e-05	0.000949999	0.000119047	0.109575	8.50403e-06	7.44191	0.0158828	7.12691	0.028371	0.360655	0.00791579	3.92955e-05	0.00131589	7.97791e-05	0.0818834	9.16016e-06
7.484	0.0056499	5.98439	0.02127	0.382948	0.00707852	2.24388e-05	0.00146096	5.3354e-05	0.106666	5.09392e-05	7.46487	0.01049	7.55221	0.0258123	0.377743	0.00796814	2.95825e-05	0.00192136	0.00016622	0.115575	5.51964e-06	7.45256	0.0185053	6.97363	0.0267323	0.358774	0.00736741	3.63183e-05	0.000529938	0.00025184	0.0777438	5.83554e-06
7.49471	0.00742983	5.44663	0.0212845	0.390456	0.00657427	2.12068e-05	0.00242747	5.31825e-05	0.0885128	-7.05197e-07	7.47553	0.00866579	6.93625	0.0244326	0.382421	0.00762808	2.58802e-05	0.00210986	4.2512e-05	0.100011	5.50727e-06	7.4632	0.0204926	6.62781	0.0280142	0.35276	0.00736591	3.06015e-05	0.000703045	0.00010735	0.0804028	2.56501e-06
7.50543	0.00687607	5.12638	0.0209922	0.380851	0.0072016	2.695e-05	-2.10939e-06	0.000116527	0.0930076	2.86537e-05	7.4862	0.00719944	6.95244	0.0246645	0.363312	0.00761369	2.62299e-05	0.000951421	0.000149839	0.10884	5.48518e-06	7.47385	0.0194565	6.75354	0.0242778	0.353919	0.00735886	2.32572e-05	0.000140463	0.000106554	0.0958061	5.64233e-06
7.51614	0.00452645	4.92843	0.0223321	0.369075	0.00742574	2.59038e-05	0.00291907	5.33033e-05	0.112196	6.66477e-06	7.49686	0.00591836	6.83813	0.0239215	0.378441	0.00775306	3.32199e-05	0.00151524	8.77434e-05	0.0972625	5.44335e-06	7.4845	0.019035	7.15501	0.0282276	0.360506	0.00727338	2.90088e-05	0.000899427	0.00027908	0.0903026	-3.71684e-06
7.52686	0.00890025	5.4302	0.0252637	0.357655	0.00713313	3.04712e-05	0.00145393	-7.39366e-05	0.0931564	-7.058e-07	7.50752	0.00566471	6.56231	0.0256151	0.391581	0.008054	3.02091e-05	0.00149987	0.00016225	0.11951	5.38701e-06	7.49514	0.017942	7.28883	0.0254731	0.36103	0.00780653	2.97221e-05	0.00111506	9.53312e-05	0.0731867	9.12061e-06
7.53757	0.00682937	5.71603	0.0285152	0.34296	0.00717725	3.02176e-05	0.00192299	2.12091e-05	0.104459	-7.00224e-07	7.51819	0.0055818	6.46147	0.0238591	0.382633	0.00789414	2.81657e-05	0.00150979	0.000117756	0.111948	-5.57074e-07	7.50579	0.0150089	7.39875	0.0251772	0.369143	0.00753447	3.53394e-05	0.00133367	4.85926e-05	0.0866812	1.58844e-05
7.54829	0.00706776	5.90876	0.0294748	0.331155	0.00807893	2.88774e-05	0.000953077	8.36771e-05	0.0917733	-6.95927e-07	7.52885	0.00458727	6.34677	0.0232916	0.385011	0.00794445	2.92454e-05	0.00187227	8.6621e-05	0.102302	2.41082e-06	7.51644	0.0152484	7.96293	0.0267511	0.376525	0.00798856	2.64616e-05	0.000945701	0.000130561	0.0823995	9.36853e-06
7.559	0.00685876	6.72613	0.0344087	0.321233	0.00788553	2.43224e-05	0.00143189	0.000334297	0.0992095	-6.96597e-07	7.53952	0.00611966	6.40999	0.0237727	0.374803	0.00784227	2.91631e-05	0.00186727	0.00010138	0.0926076	2.40388e-06	7.52708	0.013298	7.28746	0.0273148	0.370575	0.00769871	3.26396e-05	0.000540009	6.44368e-05	0.0946776	2.69217e-06
7.56971	0.0068984	7.20154	0.0358864	0.330849	0.00812674	2.47191e-05	0.000968291	0.000212419	0.1196	6.65729e-06	7.55018	0.00537023	6.30449	0.0245626	0.359042	0.00769084	2.64513e-05	0.000729977	9.94984e-05	0.107813	2.3591e-06	7.53773	0.0156116	7.55757	0.0247714	0.359299	0.00767677	2.74328e-05	0.00190208	7.99951e-05	0.0794358	5.92799e-06
7.58043	0.0120649	7.0595	0.0393552	0.330805	0.00841931	3.28912e-05	0.00194344	-1.04181e-05	0.102838	1.40388e-05	7.56084	0.00610739	6.87754	0.0231821	0.368774	0.00785634	2.97034e-05	0.00036524	5.57329e-05	0.0989065	5.29604e-06	7.54837	0.0125885	7.22604	0.0288055	0.350423	0.0075633	3.54405e-05	0.00149173	0.000173656	0.0788333	9.06202e-06
7.59114	0.010706	7.30486	0.0373957	0.338776	0.00849415	3.19796e-05	0.00146742	0.000118008	0.0922846	1.41497e-05	7.57151	0.006807	7.00499	0.0223121	0.370521	0.00759936	3.25416e-05	0.000927055	0.000130746	0.102684	3.47289e-05	7.55902	0.0128776	6.97568	0.0294371	0.361384	0.00760359	3.07624e-05	0.000532649	0.000175038	0.0829805	5.89658e-06
7.60186	0.0120189	7.03438	0.0386382	0.329326	0.00795356	2.72188e-05	0.00146308	0.000181773	0.0816465	-7.13809e-07	7.58217	0.0077136	7.2336	0.0235357	0.372979	0.0076361	3.11298e-05	0.0013148	0.000207715	0.0943805	1.13377e-05	7.56967	0.0113751	6.99707	0.0287919	0.353678	0.00776131	2.2402e-05	0.00170263	7.9837e-05	0.0832479	-5.81129e-07
7.61257	0.0111066	6.92376	0.0368837	0.324827	0.00834678	2.7474e-05	0.00147636	5.41108e-05	0.111018	2.17248e-05	7.59284	0.0113759	6.86928	0.0209956	0.375302	0.00732284	3.39841e-05	0.00170124	0.000102587	0.103618	2.63452e-05	7.58031	0.0128186	6.85148	0.0292038	0.353964	0.00789949	2.71667e-05	0.000143123	2.93665e-08	0.0755934	5.86946e-06
7.62329	0.0102572	7.26949	0.0339324	0.32203	0.00789545	2.40026e-05	0.00148013	0.000313737	0.107507	6.78151e-06	7.6035	0.0146188	6.48516	0.0215931	0.389618	0.00750704	2.67581e-05	0.000941161	0.000117479	0.111673	1.73351e-05	7.59096	0.0127808	7.15241	0.0285383	0.358433	0.00755451	2.51645e-05	0.00110789	0.000126597	0.096521	1.23023e-05
7.634	0.00938372	6.57137	0.0316343	0.345757	0.0074455	2.72541e-05	0.000973334	8.576e-05	0.106343	2.15504e-05	7.61417	0.018606	6.5382	0.0198467	0.380305	0.00787659	3.49084e-05	0.00205614	0.000101374	0.0937673	2.8986e-05	7.60161	0.0126447	7.1021	0.030338	0.352073	0.00751432	3.08109e-05	0.0012892	0.000188215	0.0752801	2.62017e-06
7.64471	0.0110668	6.79917	0.0336676	0.355512	0.00734979	2.23065e-05	0.00241508	0.000211569	0.0957406	-7.0751e-07	7.62483	0.0226095	6.29872	0.0214594	0.372191	0.00754328	3.06608e-05	0.0011104	0.000100499	0.104223	1.99508e-05	7.61225	0.0123831	7.03813	0.030682	0.356242	0.0079757	2.96125e-05	0.00188	0.000205765	0.0672126	2.64387e-06
7.65543	0.00685234	5.95575	0.0276284	0.365502	0.00714259	3.19675e-05	0.00188597	2.08551e-05	0.0698033	2.08086e-05	7.63549	0.0263885	6.22135	0.0211294	0.373495	0.00766791	2.44026e-05	0.00150154	0.000162094	0.0918233	4.69173e-05	7.6229	0.0138885	7.21806	0.0295946	0.357185	0.00812186	2.72813e-05	0.000724702	0.000143177	0.0666688	1.23667e-05
7.66614	0.00878995	6.14958	0.0255712	0.351186	0.007085	3.55396e-05	0.00141937	0.000145518	0.0931112	2.09153e-05	7.64616	0.0282657	6.32472	0.0233183	0.358406	0.0072627	2.84713e-05	0.0024484	0.000162498	0.0971802	2.32383e-05	7.63355	0.0158245	8.00723	0.0328686	0.341928	0.00799161	2.34481e-05	0.00326603	0.000191985	0.0772261	1.56922e-05
7.67686	0.0132307	5.82208	0.0289774	0.350435	0.00771035	1.98493e-05	0.00191539	0.000241523	0.112683	2.11419e-05	7.65682	0.0351679	6.76658	0.0236883	0.359408	0.00791664	2.91329e-05	0.00208701	8.7631e-05	0.0979067	3.24023e-05	7.64419	0.0182244	7.92421	0.031476	0.350087	0.00818259	3.22985e-05	0.00113164	0.000129491	0.0879735	1.58748e-05
7.68757	0.020591	6.27864	0.0293756	0.350245	0.00753179	2.11658e-05	0.00144542	0.000148276	0.125748	3.59919e-05	7.66749	0.0395526	6.98574	0.026155	0.353619	0.00786159	3.34769e-05	0.00151092	8.72614e-05	0.101055	3.2265e-05	7.65484	0.0182492	7.91805	0.0299544	0.340463	0.00776082	3.16291e-05	0.00171477	9.66237e-05	0.0826168	5.96412e-06
7.69829	0.0354005	6.28812	0.0245842	0.356193	0.00720297	2.7347e-05	0.00146611	8.60552e-05	0.121889	2.16222e-05	7.67815	0.049343	6.70067	0.0271812	0.354477	0.00763288	2.92043e-05	0.00304493	0.000194628	0.108109	3.54849e-05	7.66549	0.020794	7.82806	0.0313178	0.361719	0.00826022	2.65854e-05	0.00151664	9.65362e-05	0.0772012	1.90513e-05
7.709	0.0375433	6.22301	0.0243025	0.351013	0.00694274	3.31792e-05	0.00146392	0.000182417	0.0914025	2.90359e-05	7.68881	0.056428	7.36959	0.0265405	0.355074	0.00846105	2.76649e-05	0.00151122	0.000178148	0.108162	7.40273e-05	7.67613	0.0212132	7.55926	0.0316001	0.34262	0.00788358	3.02961e-05	0.00185956	0.000219397	0.0769408	3.13132e-05
7.71971	0.0380968	6.0812	0.0238867	0.350636	0.00700096	3.20123e-05	0.00244676	0.000118135	0.0762492	-7.19796e-07	7.69948	0.0609783	7.55551	0.0280594	0.374076	0.00864012	3.02303e-05	0.00188266	0.000177476	0.103021	2.02485e-05	7.68678	0.0280168	7.71205	0.0318473	0.346125	0.00810987	2.68896e-05	0.00109505	0.000141124	0.083917	1.21876e-05
7.73043	0.0306902	5.97176	0.0242034	0.348813	0.00725077	2.9136e-05	0.00191992	0.00014761	0.092579	-7.07238e-07	7.71014	0.0667662	7.59976	0.027025	0.381757	0.00800813	3.10483e-05	0.00338258	0.000131896	0.105537	3.20629e-05	7.69743	0.0314575	7.2615	0.0305633	0.35295	0.00766977	2.97641e-05	0.00185625	0.000187783	0.092842	2.80833e-05
7.74114	0.0261793	5.91342	0.0200186	0.360553	0.00730146	2.6324e-05	0.000462402	0.000144818	0.0981363	3.51506e-05	7.72081	0.0693337	7.85196	0.0248908	0.371734	0.00821578	2.76017e-05	0.00245215	0.000298668	0.113444	3.21851e-05	7.70807	0.0341226	7.62591	0.0300599	0.359506	0.00751814	3.64478e-05	0.000727046	0.000144131	0.0768441	5.93021e-06
7.75186	0.0308079	5.67222	0.0250779	0.335614	0.00721846	2.82598e-05	0.00139317	0.000112537	0.11328	6.40213e-06	7.73147	0.0707944	7.10813	0.0216352	0.366828	0.00776387	2.41754e-05	0.00279443	0.000145669	0.102663	3.76599e-05	7.71872	0.0363772	7.36112	0.0270454	0.349581	0.0077825	2.7418e-05	0.00248098	0.000143898	0.0824666	1.24263e-05
7.76257	0.0274434	5.57064	0.0239342	0.344429	0.00706285	2.33766e-05	0.000908479	5.03725e-05	0.0979978	1.32544e-05	7.74213	0.0707885	6.79113	0.0247723	0.359691	0.00758803	3.177e-05	0.00405751	7.03179e-05	0.102775	1.69114e-05	7.72937	0.0426322	7.31387	0.0266415	0.357672	0.00791267	3.94799e-05	0.000727104	8.01625e-05	0.078243	5.9352e-06
7.77329	0.0228053	5.72289	0.0242152	0.337709	0.00717712	3.59916e-05	0.000921769	0.00014281	0.0931675	2.75933e-05	7.7528	0.0657533	6.57051	0.0237894	0.357053	0.00770954	3.0261e-05	0.00146552	0.00021661	0.0978744	1.39084e-05	7.74001	0.0518757	7.025	0.0249515	0.346234	0.00736515	2.93883e-05	0.00147886	4.71497e-05	0.0766806	9.0123e-06
7.784	0.0227334	5.48551	0.0188374	0.343301	0.00633167	1.37363e-05	0.00279771	0.000235171	0.103381	2.05827e-05	7.76346	0.0609973	6.56671	0.0250947	0.349562	0.00759491	3.20416e-05	0.0030781	4.00218e-05	0.0929295	2.80236e-05	7.75066	0.0560756	7.07688	0.0234064	0.343452	0.00742263	2.24788e-05	0.000901458	6.2708e-05	0.0808301	1.53677e-05
7.79471	0.0182989	5.50765	0.0227973	0.343577	0.0068089	2.98531e-05	0.000462465	2.09625e-05	0.0921611	1.3706e-05	7.77413	0.0562159	6.80623	0.0248388	0.337839	0.00753699	3.12169e-05	0.0016314	0.00014168	0.0945368	1.66165e-05	7.76131	0.0543006	7.09058	0.023387	0.351906	0.00726643	2.9782e-05	0.00204659	0.000109621	0.0803294	-5.74666e-07
7.80543	0.0127137	5.64589	0.022034	0.345317	0.0068387	2.30067e-05	-1.37118e-05	-4.12411e-05	0.110365	1.36866e-05	7.78479	0.0474647	6.92114	0.0274068	0.339171	0.00756317	3.1842e-05	0.0023713	0.000142564	0.0955069	2.24721e-05	7.77195	0.0521879	6.94088	0.0246587	0.34768	0.00718161	3.37661e-05	0.00072122	9.55734e-05	0.113426	1.56171e-05
7.81614	0.00946993	6.25484	0.0201934	0.348056	0.00695729	3.04681e-05	0.000471143	8.49395e-05	0.0875004	1.39878e-05	7.79545	0.0415139	7.16541	0.0310001	0.347708	0.007517	2.48072e-05	0.00262999	7.16003e-05	0.111714	2.90657e-05	7.7826	0.050653	6.84697	0.0238468	0.335619	0.0070071	3.02825e-05	0.000332235	6.37105e-05	0.1037	1.23733e-05
7.82686	0.00627076	6.0293	0.0249544	0.337409	0.00663123	2.91448e-05	0.00143385	2.12757e-05	0.0963246	2.12177e-05	7.80612	0.0364357	7.44403	0.0287015	0.34045	0.00814837	3.24136e-05	0.00357668	4.16015e-05	0.108005	2.02209e-05	7.79324	0.0498044	6.681	0.0243527	0.353313	0.00694832	2.7308e-05	0.000331971	4.7796e-05	0.095782	2.53336e-05
7.83757	0.00828382	5.9337	0.0233157	0.348749	0.00698556	3.02083e-05	0.000466285	5.27149e-05	0.103471	1.3868e-05	7.81678	0.0323728	7.39153	0.0314606	0.344736	0.00735899	2.61447e-05	0.00263124	0.000131807	0.105846	3.49993e-05	7.80389	0.044356	6.35945	0.0227222	0.340395	0.00697142	2.67475e-05	0.000718468	0.000174745	0.0933544	9.11214e-06
7.84829	0.00711056	6.25376	0.025869	0.354546	0.00728174	3.78911e-05	0.000938318	5.22151e-05	0.0886881	-7.91985e-06	7.82745	0.0311981	7.78618	0.0314997	0.334947	0.00724033	3.08731e-05	0.00168398	0.000116189	0.0939836	2.30338e-05	7.81454	0.0362324	5.96386	0.0214978	0.34039	0.00678195	2.98607e-05	0.000518238	0.000109913	0.0857465	3.13657e-05
7.859	0.00513436	6.22216	0.0226537	0.358919	0.00710998	2.98139e-05	-1.64169e-05	0.00021569	0.0813807	6.75124e-06	7.83811	0.0292836	7.59032	0.0337177	0.337489	0.00757698	2.555e-05	0.00242955	0.000190865	0.0907635	2.89019e-05	7.82518	0.026874	6.09093	0.022438	0.355845	0.00677172	2.70332e-05	0.000888483	9.29102e-05	0.0772762	5.73049e-06
7.86971	0.00585477	5.91859	0.0246519	0.354751	0.00719067	3.07446e-05	0.000473278	5.3652e-05	0.120432	1.41133e-05	7.84878	0.031005	7.13151	0.0303252	0.32417	0.00763729	3.24832e-05	0.00111836	0.000160342	0.101321	1.70555e-05	7.83583	0.0205675	6.55168	0.0230648	0.360972	0.0070133	3.23326e-05	0.00106092	9.15178e-05	0.0837091	1.18501e-05
7.88043	0.00754998	6.40688	0.0226017	0.362785	0.00698305	4.18224e-05	0.00147224	-1.06085e-05	0.109581	3.68492e-05	7.85944	0.0286482	7.55232	0.0298234	0.332967	0.00727528	2.59244e-05	0.000734997	0.000187199	0.0970664	1.39014e-05	7.84648	0.0137527	6.72863	0.019911	0.354227	0.00699969	2.5709e-05	0.000689393	0.000167961	0.0656527	1.49708e-05
7.89114	0.00885484	6.06157	0.0203541	0.350394	0.00689157	1.87192e-05	-1.72684e-05	0.000115746	0.0886206	-7.09964e-07	7.8701	0.0259079	7.1657	0.0308317	0.346171	0.00751614	2.6851e-05	0.00149537	0.00025049	0.105524	2.59346e-05	7.85712	0.0132697	6.75563	0.0239668	0.360625	0.00659609	3.4798e-05	0.000699587	0.000108524	0.0795119	1.83529e-05
7.90186	0.0119805	6.51422	0.023443	0.373539	0.0070933	2.38616e-05	0.000474676	8.62013e-05	0.110655	-8.1855e-06	7.88077	0.0213056	7.74476	0.0305722	0.334429	0.00750514	2.95164e-05	0.001709	0.000102645	0.101252	2.0367e-05	7.86777	0.0144655	6.87116	0.023374	0.359818	0.00699815	2.85101e-05	0.000699138	0.000185977	0.0799222	8.88821e-06
7.91257	0.0135169	6.58494	0.022827	0.378408	0.00673392	2.58038e-05	0.00046682	0.000180074	0.099563	-7.15774e-07	7.89143	0.019071	7.9387	0.0301941	0.352407	0.00801807	3.42667e-05	0.000958717	8.81693e-05	0.105667	2.44732e-06	7.87842	0.0157115	6.80932	0.0238581	0.356288	0.00693905	3.36786e-05	0.00126058	0.000123462	0.0885403	8.84966e-06
7.92329	0.0110151	6.60319	0.019011	0.381831	0.00756874	3.40593e-05	0.00193016	0.000244631	0.108464	-8.09369e-06	7.9021	0.0183163	8.24584	0.0272635	0.34705	0.00750916	3.36449e-05	0.00114426	0.000163866	0.097574	1.74288e-05	7.88906	0.0144973	6.68557	0.0249799	0.358011	0.00700697	2.82592e-05	0.000879789	0.000107547	0.0787916	3.06883e-05
7.934	0.0121129	6.4829	0.0210172	0.383969	0.00719983	2.57217e-05	-0.000502556	5.29458e-05	0.108573	-7.14096e-07	7.91276	0.0174808	8.08988	0.0292243	0.352019	0.00786593	2.94069e-05	0.00113691	0.000147649	0.0969234	1.73125e-05	7.89971	0.0175123	6.75627	0.0254983	0.34458	0.00711049	2.69604e-05	0.00126074	6.17886e-05	0.0813302	1.51378e-05
7.94471	0.00954455	5.85889	0.020635	0.375043	0.00690736	3.58763e-05	0.000461069	5.26044e-05	0.120849	-7.09782e-07	7.92342	0.0178947	8.02512	0.0257047	0.358601	0.00729729	3.52304e-05	0.001138	0.000102343	0.0882935	2.42002e-06	7.91036	0.0188678	6.6839	0.0269017	0.366279	0.00710773	3.59754e-05	0.00109749	9.48585e-05	0.0710156	5.84841e-06
7.95543	0.0114684	5.75574	0.0207761	0.356885	0.00668046	2.75999e-05	0.00236099	0.000114444	0.128035	1.37109e-05	7.93409	0.0200296	7.47248	0.0266236	0.364554	0.00796079	3.86733e-05	0.00169964	0.000147273	0.113231	-5.59793e-07	7.921	0.0204262	6.97004	0.0251398	0.370374	0.00721042	2.7146e-05	0.00109878	0.000174129	0.0794357	1.87398e-05
7.96614	0.0148701	5.92529	0.0217569	0.376789	0.0065861	2.4104e-05	0.00377544	0.000114036	0.120253	6.48115e-06	7.94475	0.0182846	7.37598	0.0244089	0.363563	0.00749541	2.0423e-05	0.00188721	0.000101951	0.0918914	8.34861e-06	7.93165	0.0261098	7.36508	0.0233971	0.373436	0.00744411	2.74483e-05	0.000720186	9.60554e-05	0.0785483	9.17779e-06
7.97686	0.0146991	5.88578	0.023444	0.355547	0.00722493	1.50856e-05	0.00426106	5.20903e-05	0.106812	2.08987e-05	7.95542	0.0134912	7.33137	0.0220329	0.390768	0.00720119	3.31389e-05	0.00171304	0.000239602	0.102965	1.7398e-05	7.9423	0.0307102	7.21482	0.0240396	0.359699	0.00716732	3.17726e-05	0.00127888	0.000141111	0.0843078	2.61055e-06
7.98757	0.0121773	6.34316	0.0222635	0.362263	0.00674534	2.21821e-05	0.00287014	0.000210412	0.0979667	1.38756e-05	7.96608	0.0118184	7.05271	0.0210538	0.393714	0.00723824	2.91028e-05	0.00285186	8.75752e-05	0.104544	5.42251e-06	7.95294	0.0316161	7.26597	0.0211017	0.366917	0.00727882	2.93586e-05	0.00125888	0.000108069	0.0702	1.5132e-05
7.99829	0.0133686	6.60638	0.0190495	0.363593	0.00704153	1.97967e-05	0.00525657	0.000209514	0.109581	3.56046e-05	7.97674	0.00890239	7.51271	0.0196079	0.390772	0.00746094	2.19905e-05	0.00133745	0.000164015	0.106814	2.4358e-06	7.96359	0.0303854	7.19466	0.0221277	0.350894	0.00680082	2.32985e-05	0.000853847	0.000119565	0.0758139	1.16093e-05
8.009	0.0112441	6.51804	0.0204929	0.371089	0.0072148	2.31019e-05	0.00331807	0.000239553	0.0859525	6.51678e-06	7.98741	0.00973879	7.32099	0.0178758	0.382777	0.00711964	2.96263e-05	0.00133757	0.00013352	0.103217	2.43535e-06	7.97424	0.0303594	7.11998	0.0209695	0.372869	0.00723528	3.02832e-05	0.000866811	9.10771e-05	0.0757306	1.48767e-05
8.01971	0.0139348	6.83415	0.0198169	0.375155	0.00741014	1.97436e-05	0.00284896	0.000208953	0.110209	2.10211e-05	7.99807	0.00915283	7.29701	0.0206958	0.36086	0.00715576	2.02378e-05	0.00112521	0.000115974	0.103157	-3.4975e-06	7.98488	0.0242153	6.97467	0.0226215	0.359834	0.00690227	2.10212e-05	0.00255706	9.1949e-05	0.0781491	5.66712e-06
8.03043	0.0193252	7.0203	0.0208193	0.382758	0.00773705	3.63415e-05	0.00241023	0.000244343	0.0979957	6.64646e-06	8.00874	0.00948666	7.73589	0.0220738	0.361883	0.00716645	2.33567e-05	0.000556182	5.52499e-05	0.124044	2.34685e-06	7.99553	0.022926	7.47285	0.0208014	0.366262	0.00701949	2.5619e-05	0.000516378	0.000173815	0.0692316	2.62975e-06
8.04114	0.0199867	7.5451	0.0234985	0.362964	0.00726735	3.63648e-05	0.0033853	0.000308229	0.0933604	6.65043e-06	8.0194	0.010299	7.74709	0.0231855	0.348109	0.00741179	2.07111e-05	0.00110401	0.000172352	0.103462	1.09983e-05	8.00617	0.0196091	7.05544	0.0204076	0.355197	0.00680956	2.6712e-05	0.000508748	0.000124627	0.0725554	5.76099e-06
8.05186	0.0233344	7.76162	0.0245587	0.358035	0.00774456	3.02172e-05	0.00334767	5.27389e-05	0.089546	5.03177e-05	8.03006	0.011787	8.78265	0.0238077	0.340697	0.00790851	3.44599e-05	0.00148547	5.56997e-05	0.0929336	2.36554e-06	8.01682	0.0165511	7.40266	0.0202077	0.36921	0.0072494	3.17906e-05	0.0022005	0.00018539	0.0638426	2.57067e-06
8.06257	0.0355644	7.89125	0.0217742	0.33966	0.00750168	2.97897e-05	0.0032999	5.19933e-05	0.0965221	2.08563e-05	8.04073	0.0150081	9.35857	0.0273914	0.339109	0.00779679	2.61481e-05	0.00132211	0.000131848	0.112534	-3.5228e-06	8.02747	0.0136337	7.92938	0.021004	0.369923	0.00739849	3.47576e-05	0.00217494	0.000106919	0.084226	1.18621e-05
8.07329	0.0551678	8.56922	0.0274551	0.352447	0.0070872	1.6429e-05	0.00238461	0.000178868	0.0774995	2.84589e-05	8.05139	0.017182	9.87515	0.0254588	0.348455	0.00776054	2.6286e-05	0.00114048	0.000223306	0.104827	2.41648e-06	8.03811	0.013027	7.88103	0.023566	0.360594	0.00713481	2.67264e-05	-0.000247864	0.000107166	0.072988	2.5465e-06
8.084	0.0398962	8.25037	0.0252658	0.351215	0.00703915	2.70847e-05	0.00289868	5.33634e-05	0.109404	2.1405e-05	8.06206	0.0190408	10.2663	0.0263829	0.349915	0.0083633	3.11869e-05	0.0017318	0.000195821	0.101919	8.49343e-06	8.04876	0.0139129	8.01503	0.0241618	0.364233	0.00732946	3.62019e-05	0.00125994	0.000139354	0.0776766	2.57542e-06
8.09471	0.0302196	7.40392	0.0240146	0.348841	0.00708691	2.46722e-05	0.00191693	0.00011673	0.0874748	-7.21651e-07	8.07272	0.0206125	10.2284	0.0282117	0.339596	0.00843672	2.08929e-05	0.00154873	0.000243147	0.11657	5.50127e-06	8.05941	0.013997	8.50896	0.0240461	0.350372	0.00744218	3.10814e-05	0.000887255	0.000109053	0.0609179	2.59082e-06
8.10543	0.0435339	7.49352	0.0241494	0.348802	0.00767772	2.13877e-05	0.00242397	0.000149856	0.0977234	1.41073e-05	8.08339	0.0182466	10.3183	0.0250537	0.34324	0.00799963	2.86463e-05	0.00289934	0.000150704	0.112623	2.46557e-06	8.07005	0.0157318	9.0286	0.0256609	0.353895	0.00753086	2.60812e-05	0.000706174	7.894e-05	0.0761257	-5.86808e-07
8.11614	0.0164677	6.84076	0.0245421	0.357375	0.0069975	3.09231e-05	0.00490197	8.62214e-05	0.0944845	1.41887e-05	8.09405	0.0181038	10.0548	0.0280035	0.338089	0.00793021	2.97708e-05	0.00292064	0.000213995	0.0951579	8.60666e-06	8.0807	0.0133649	9.50793	0.0225721	0.355441	0.00745163	3.19414e-05	0.000320359	7.8833e-05	0.079944	2.62104e-06
8.12686	0.0144876	7.15924	0.0286316	0.359449	0.00690561	1.83875e-05	0.00400409	0.000384954	0.0849476	6.88035e-06	8.10471	0.0183885	9.63087	0.0267275	0.350139	0.00790867	2.50323e-05	0.00197427	0.000248117	0.108667	2.42115e-05	8.09135	0.0134485	8.92791	0.024048	0.351979	0.00755458	2.99548e-05	0.0012805	9.45224e-05	0.073787	2.61889e-06
8.13757	0.00762685	6.99084	0.028064	0.361511	0.00657525	3.19562e-05	0.00251812	0.000289068	0.0976392	-8.46714e-06	8.11538	0.0193171	9.12059	0.0298643	0.360022	0.00794766	3.20984e-05	0.00316401	0.000217341	0.110259	1.80713e-05	8.10199	0.0093636	8.67359	0.0232731	0.350893	0.00718308	3.58584e-05	0.000884129	0.000155437	0.09732	2.58416e-06
8.14829	0.00779314	7.71175	0.0252722	0.36915	0.00705852	4.21679e-05	0.000472163	0.000120348	0.0959733	2.19893e-05	8.12604	0.016374	9.17887	0.0280617	0.351354	0.00756594	3.54302e-05	0.00410465	0.000121242	0.104968	1.17211e-05	8.11264	0.00966503	8.17617	0.0236601	0.363595	0.00750653	2.67209e-05	0.00107617	0.000155831	0.0717053	-5.80381e-07
8.159	0.00892612	7.97463	0.0241158	0.365293	0.00811946	3.97072e-05	0.000970634	-1.06675e-05	0.0909816	-7.44533e-07	8.13671	0.0152713	8.73431	0.0296378	0.339783	0.00730894	3.3635e-05	0.00419103	0.000194291	0.106684	1.1424e-05	8.12329	0.00648365	7.82386	0.0225688	0.371661	0.00706605	3.18909e-05	0.000702579	7.87096e-05	0.078942	5.81713e-06
8.16971	0.0142048	7.77844	0.0237186	0.375792	0.00790254	2.10793e-05	0.00238651	0.000116098	0.0981725	4.31464e-05	8.14737	0.0120333	8.8053	0.0288382	0.34843	0.00716242	2.60499e-05	0.00362737	0.000133631	0.10687	8.44012e-06	8.13393	0.00491104	7.74704	0.0231557	0.374987	0.00708046	2.51212e-05	0.000512306	0.000110605	0.0954173	2.6258e-06
8.18043	0.0123793	8.34162	0.0262934	0.389772	0.0081121	2.40779e-05	0.00245679	5.44593e-05	0.108756	-8.26799e-06	8.15803	0.00920863	8.84773	0.0269875	0.354023	0.00777702	2.61913e-05	0.00230728	5.76949e-05	0.107449	8.48574e-06	8.14458	0.00859579	7.86266	0.0234673	0.390669	0.00743597	3.59397e-05	0.000518895	6.4075e-05	0.0767724	5.91794e-06
8.19114	0.0107857	7.98635	0.023892	0.389577	0.00782336	2.98828e-05	0.00145549	-1.05674e-05	0.0958654	-8.23248e-06	8.1687	0.00659274	8.96114	0.0259181	0.366087	0.007347	2.50734e-05	0.00155664	7.37286e-05	0.0939203	2.47104e-06	8.15523	0.00810574	8.01378	0.0225872	0.375982	0.00721726	3.33895e-05	0.000322728	7.99501e-05	0.0859286	2.65625e-06
8.20186	0.0117995	7.25209	0.0221531	0.384541	0.00738025	3.53157e-05	-2.99199e-05	0.000181367	0.103071	-7.29015e-07	8.17936	0.00570261	9.24185	0.0259765	0.365272	0.00733247	3.09578e-05	0.000589701	0.000104523	0.110327	1.15974e-05	8.16587	0.00866151	8.30863	0.0211789	0.383146	0.00766067	3.56168e-05	0.000520852	0.000128738	0.0860516	2.67358e-06
8.21257	0.00880274	6.91586	0.0238802	0.385385	0.00759031	1.99233e-05	0.00190158	8.44806e-05	0.0962902	1.3899e-05	8.19003	0.00487835	9.00856	0.024678	0.362482	0.00732278	2.92857e-05	0.000980926	0.00015167	0.109273	2.47956e-06	8.17652	0.00832116	8.70546	0.0223012	0.38836	0.00753782	3.70683e-05	0.000512868	7.92941e-05	0.0869743	-3.81703e-06
8.22329	0.00594138	6.93947	0.0227733	0.373994	0.00731375	2.35181e-05	0.000455109	5.3195e-05	0.0781127	2.13316e-05	8.20069	0.00414101	8.75767	0.0243118	0.365204	0.0075899	3.06182e-05	0.000786198	0.000166979	0.102233	1.77515e-05	8.18717	0.00748045	8.86438	0.0192599	0.383112	0.00756886	3.10763e-05	0.00166956	0.000126586	0.0762964	1.87229e-05
8.234	0.0091536	7.28059	0.0250363	0.369486	0.00766513	2.20964e-05	0.00199276	-4.39292e-05	0.117555	-8.41915e-06	8.21135	0.00323661	8.39078	0.0260348	0.362189	0.00757791	3.1779e-05	0.000781279	0.000242936	0.109208	5.49406e-06	8.19781	0.00717452	8.63323	0.0207874	0.394734	0.00755105	2.97986e-05	0.00107967	0.000109697	0.0907239	5.78998e-06
8.24471	0.00816687	7.89109	0.0265726	0.382594	0.00758441	3.14294e-05	0.0014704	0.00021875	0.102785	-7.48766e-07	8.22202	0.00384803	8.18939	0.0256493	0.367268	0.00740424	3.0351e-05	0.00116386	0.000165523	0.0916983	2.4541e-06	8.20846	0.00719976	8.11343	0.0199409	0.387975	0.00762003	2.4683e-05	0.00106934	6.21231e-05	0.08301	5.73594e-06
8.25543	0.00856539	8.47464	0.0284866	0.353328	0.00819756	2.50976e-05	0.00194354	0.000151073	0.0975455	-7.38682e-07	8.23268	0.00362883	8.13076	0.0244723	0.354647	0.00723893	3.06111e-05	0.000775268	7.27951e-05	0.10829	-5.71418e-07	8.21911	0.00852509	8.10207	0.0198447	0.382593	0.0066944	3.18915e-05	0.00144553	0.000139502	0.0781652	-5.79836e-07
8.26614	0.00845167	8.66354	0.0290653	0.353083	0.00861012	2.50862e-05	0.00194223	8.63846e-05	0.0879747	-8.21205e-06	8.24335	0.00395251	8.19995	0.02825	0.359527	0.00759249	3.07984e-05	0.0015481	0.000150119	0.0969012	5.48078e-06	8.22975	0.00788029	7.76241	0.0191675	0.381343	0.00697279	3.36404e-05	0.001649	0.00012512	0.0792991	-3.76651e-06
8.27686	0.00526671	8.57317	0.0299232	0.365828	0.00843283	2.64252e-05	0.00096007	0.000281951	0.107679	-8.26252e-06	8.25401	0.00512804	8.40872	0.0305366	0.364508	0.00780768	3.3255e-05	0.000785051	0.000166446	0.0962459	2.46725e-06	8.2404	0.0102391	7.74085	0.0207063	0.389415	0.00759454	2.60908e-05	0.00091135	6.44048e-05	0.083383	9.21939e-06
8.28757	0.00719569	9.04531	0.02574	0.377987	0.00827403	2.9163e-05	0.000971839	8.80182e-05	0.128462	-7.53235e-07	8.26468	0.00375081	9.07436	0.0274652	0.365284	0.00750764	3.17174e-05	0.00176656	0.000199173	0.108129	-3.65654e-06	8.25104	0.00878543	7.92308	0.0222814	0.3895	0.0074562	3.56494e-05	0.00130469	8.05564e-05	0.0767661	2.67389e-06
8.29829	0.00776969	8.89003	0.0254606	0.372407	0.00822823	2.89432e-05	-3.45127e-05	8.73554e-05	0.109188	6.81168e-06	8.27534	0.00399543	9.76489	0.0297482	0.373547	0.00786366	2.78966e-05	0.00119608	0.000106768	0.103195	-3.69909e-06	8.26169	0.00766211	7.94559	0.0226259	0.385695	0.00739227	3.75542e-05	0.00169268	0.000144566	0.0934353	-6.01943e-07
8.309	0.00806887	8.8855	0.0285094	0.376034	0.00848555	2.07044e-05	0.00197221	0.000153474	0.0564975	6.84583e-06	8.286	0.00525959	9.48353	0.0278274	0.363438	0.00797372	2.81665e-05	0.00216672	9.03576e-05	0.0934741	2.50071e-06	8.27234	0.00887608	7.87972	0.0210694	0.382891	0.00756369	2.82705e-05	0.00183804	3.13074e-05	0.0931099	5.77541e-06
8.31971	0.00719406	9.13652	0.0274276	0.363147	0.00835778	3.41382e-05	0.000975425	0.000154639	0.118376	6.89748e-06	8.29667	0.00454668	9.56229	0.0282373	0.373648	0.00799558	2.66585e-05	0.000988205	2.75271e-05	0.106913	-5.84494e-07	8.28298	0.00734389	8.98626	0.0231002	0.391811	0.00788717	3.3368e-05	0.00108215	0.000157406	0.0789364	-5.9041e-07
8.33043	0.00945004	8.93176	0.0279284	0.366947	0.00841709	2.91106e-05	0.000466155	0.000153586	0.0952834	-8.35415e-06	8.30733	0.00430733	9.71018	0.0296072	0.362561	0.00804234	2.87936e-05	0.00195142	8.94367e-05	0.102652	5.53005e-06	8.29363	0.00723383	8.88021	0.0227364	0.367097	0.00795126	2.85548e-05	0.000908403	0.000208885	0.0841376	-3.87165e-06
8.34114	0.0143438	8.23789	0.0317088	0.361772	0.0086035	3.43568e-05	0.00242182	0.000118157	0.0809274	-8.17657e-06	8.318	0.00519737	9.10855	0.0309163	0.368728	0.00825799	3.47894e-05	0.000984482	0.000120639	0.102796	5.53766e-06	8.30428	0.0109253	9.89991	0.0259918	0.371868	0.00841746	2.99155e-05	0.000919123	8.13476e-05	0.0739139	-6.10592e-07
8.35186	0.0168958	8.44155	0.0289879	0.347713	0.00786737	3.5938e-05	0.00188966	0.000147183	0.118235	1.3848e-05	8.32866	0.00539277	9.35805	0.0336031	0.366247	0.00815223	2.65303e-05	0.00175987	0.000151645	0.0865178	2.47679e-06	8.31492	0.013242	10.1744	0.0262552	0.358388	0.00824392	2.5114e-05	0.000124077	0.000128895	0.0910368	2.67301e-06
8.36257	0.0146132	8.49603	0.0281196	0.35306	0.00782366	3.67409e-05	0.000455405	0.000247047	0.124674	6.71031e-06	8.33932	0.00721295	9.3145	0.0315316	0.369502	0.00847378	2.75897e-05	0.00176933	0.000230495	0.0967554	-5.85358e-07	8.32557	0.0124811	9.62046	0.0263404	0.37105	0.00852893	2.99627e-05	0.00127416	0.000157559	0.0750859	-5.92025e-07
8.37329	0.0175305	8.7219	0.0286849	0.362735	0.00811427	3.61732e-05	0.00196396	-1.06737e-05	0.117143	1.43983e-05	8.34999	0.00732878	9.88826	0.0309628	0.360709	0.00851162	3.22986e-05	0.00138435	0.000152941	0.105258	-5.8745e-07	8.33622	0.0154519	9.86881	0.0284583	0.354005	0.00838914	2.73726e-05	0.00126763	9.40938e-05	0.0686484	-3.77866e-06
8.384	0.0187762	8.28718	0.0250825	0.364656	0.00822326	2.55044e-05	0.000965771	5.49844e-05	0.0981466	-8.3525e-06	8.36065	0.00643986	10.0167	0.0325468	0.370442	0.00858181	3.08526e-05	0.00196742	4.32136e-05	0.0997419	-3.66452e-06	8.34686	0.0160393	10.1506	0.0293397	0.343998	0.00830848	2.87632e-05	0.00164554	6.25833e-05	0.0883607	8.95563e-06
8.39471	0.0215249	7.46737	0.0231903	0.368082	0.00732742	2.83607e-05	0.00045158	5.35894e-05	0.100374	-7.35545e-07	8.37132	0.00599942	9.94212	0.0297388	0.343512	0.00836591	2.8209e-05	0.00213716	5.81506e-05	0.110664	-5.7965e-07	8.35751	0.0164075	10.7483	0.0304698	0.351619	0.00832606	3.10586e-05	0.000892136	9.4904e-05	0.0714227	-5.9499e-07
8.40543	0.0215547	7.4537	0.0207498	0.363602	0.00749668	2.58005e-05	0.00141738	2.13913e-05	0.0807934	6.61413e-06	8.38198	0.00705688	9.38032	0.028706	0.36093	0.00842449	2.36417e-05	0.00228504	0.000117607	0.104557	-5.6855e-07	8.36816	0.0197599	10.2376	0.0343834	0.34234	0.00823078	3.50295e-05	0.000709493	9.63367e-05	0.0729433	-6.04237e-07
8.41614	0.0180203	7.31716	0.0201085	0.370286	0.00720592	3.17559e-05	0.00191201	0.000149125	0.0765151	-7.33645e-07	8.39264	0.00669219	9.70089	0.0297442	0.362596	0.00846461	3.16434e-05	0.000960463	0.000147731	0.104435	5.39075e-06	8.3788	0.0203283	10.4232	0.0310793	0.352873	0.00868887	2.72746e-05	0.000715754	4.864e-05	0.0892993	-6.10105e-07
8.42686	0.013643	6.8313	0.0200364	0.369681	0.00718357	1.9043e-05	0.00143076	0.000117779	0.124137	2.89278e-05	8.40331	0.00663048	9.75147	0.0289233	0.369188	0.00836864	3.62948e-05	0.00170426	0.000146699	0.0997789	2.39478e-06	8.38945	0.021529	10.2606	0.0296346	0.359508	0.00829179	2.99272e-05	0.000718512	6.51173e-05	0.076632	-6.12993e-07
8.43757	0.0234919	6.87237	0.0196449	0.364542	0.00696954	2.75021e-05	0.00391887	0.000151337	0.106285	1.42362e-05	8.41397	0.00738946	9.04875	0.0296244	0.3663	0.00796696	2.84064e-05	0.00189776	4.16603e-05	0.104801	2.40179e-06	8.4001	0.0225556	9.82513	0.0306784	0.36194	0.00794079	3.04156e-05	0.00131277	6.50766e-05	0.0756831	-6.12877e-07
8.44829	0.0265505	6.6617	0.0196662	0.365605	0.0069043	2.48459e-05	0.00533986	5.35676e-05	0.0795692	1.40695e-05	8.42464	0.010433	8.76035	0.0284031	0.378165	0.00817061	3.51606e-05	0.00058266	0.000102197	0.106254	5.38238e-06	8.41074	0.0248247	9.56793	0.0279657	0.350032	0.00786234	2.86093e-05	0.00149589	0.000128811	0.076715	2.6688e-06
8.459	0.0310994	7.37012	0.0252084	0.348977	0.00789841	1.79156e-05	0.00487043	0.000278718	0.135798	2.8995e-05	8.4353	0.0126609	8.92098	0.0260573	0.361908	0.00808789	3.46851e-05	0.000971787	0.000179888	0.0919636	-5.74722e-07	8.42139	0.0230989	9.51183	0.0305744	0.353225	0.00791574	3.21893e-05	0.0014987	9.68245e-05	0.0808892	2.6741e-06
8.46971	0.0254996	6.655	0.0270296	0.354171	0.00735688	3.18503e-05	0.00533906	0.00018157	0.11259	6.66697e-06	8.44596	0.0137016	8.75713	0.0309271	0.363431	0.00841723	2.70908e-05	0.000783177	0.000119032	0.113425	-3.59472e-06	8.43204	0.0206195	9.73763	0.0301249	0.356235	0.00782182	3.02049e-05	0.00130275	0.000193767	0.0742619	-6.09436e-07
8.48043	0.0216136	6.97057	0.0259028	0.368464	0.0077944	3.11394e-05	0.00243995	8.68408e-05	0.118094	6.76585e-06	8.45663	0.014784	8.57112	0.029518	0.359824	0.00834721	3.10609e-05	0.00116255	2.6974e-05	0.10189	5.44405e-06	8.44268	0.0222514	10.2042	0.0332411	0.340495	0.00849774	3.66768e-05	0.00171665	0.000245089	0.0954834	-6.16983e-07
8.49114	0.0184166	6.82465	0.0264884	0.357862	0.00793285	2.65618e-05	0.00595013	0.000120052	0.126524	-7.53499e-07	8.46729	0.0177251	8.7264	0.0275088	0.363596	0.00789951	3.20587e-05	0.00096144	0.000102253	0.0948545	2.40838e-06	8.45333	0.0221898	9.91839	0.0319774	0.346348	0.00842928	3.98701e-05	0.000910521	0.000226639	0.0789277	-6.11546e-07
8.50186	0.0179172	7.87758	0.0266564	0.360466	0.00743613	2.42529e-05	0.00396442	2.20946e-05	0.0959887	6.82774e-06	8.47796	0.0252948	8.48143	0.0282995	0.362177	0.00837873	3.39338e-05	0.00134278	0.000102534	0.107785	5.39904e-06	8.46397	0.0275402	9.71649	0.0338176	0.345761	0.00844701	3.38453e-05	0.00130635	9.72498e-05	0.0776532	2.68474e-06
8.51257	0.0151225	7.64295	0.0280223	0.372544	0.00827002	1.70233e-05	0.00145462	8.73593e-05	0.117831	2.94784e-05	8.48862	0.0291992	8.33918	0.0298826	0.36509	0.00816214	3.74137e-05	0.000962167	0.000132512	0.100401	-3.54566e-06	8.47462	0.0279877	9.58704	0.0334182	0.33433	0.00830954	3.23739e-05	0.000120265	9.73816e-05	0.0750648	-3.91404e-06
8.52329	0.0193194	8.0131	0.0299875	0.372344	0.00831227	4.07436e-05	0.00145003	0.000152266	0.0954013	1.43209e-05	8.49929	0.0340206	8.29065	0.0269378	0.374996	0.00814692	3.39849e-05	0.00174735	0.000211731	0.102957	5.47899e-06	8.48527	0.0300366	9.9365	0.0344992	0.347953	0.00859772	3.06425e-05	0.00151988	0.000163825	0.0798613	-3.95189e-06
8.534	0.0217431	8.0127	0.0292854	0.359793	0.0084549	3.67243e-05	0.00143194	8.60493e-05	0.0989818	-7.43293e-07	8.50995	0.0325274	8.51376	0.027973	0.359616	0.00793944	3.4784e-05	0.000785055	0.000103741	0.110651	2.44267e-06	8.49591	0.029604	9.26224	0.0313888	0.346624	0.00827873	3.26912e-05	0.000315735	0.00014521	0.0741859	9.23548e-06
8.54471	0.0211623	7.90744	0.0258419	0.355229	0.00780806	3.09647e-05	0.000943022	2.17711e-05	0.0745793	-7.46247e-07	8.52061	0.0307193	8.43769	0.0285088	0.357383	0.00807366	3.7359e-05	0.0021434	5.82328e-05	0.0942165	-5.82523e-07	8.50656	0.0291135	8.92872	0.0366982	0.345674	0.0086349	3.18326e-05	0.000712298	8.10718e-05	0.0933552	-6.13587e-07
8.55543	0.0216515	7.81335	0.0324528	0.375025	0.00787848	3.9238e-05	0.00291873	-7.51553e-05	0.0927277	4.41096e-05	8.53128	0.0265654	8.17548	0.0285424	0.36217	0.00827345	2.66866e-05	0.000978512	8.85441e-05	0.104398	-5.78657e-07	8.51721	0.0290292	9.06821	0.033656	0.343804	0.00838089	2.6354e-05	0.00108975	3.1945e-05	0.0803972	2.64127e-06
8.56614	0.0217482	7.86486	0.0267204	0.375867	0.00852718	3.40089e-05	0.00297663	0.000154066	0.0965235	3.73642e-05	8.54194	0.0225895	8.45428	0.0264824	0.361648	0.00828667	3.13114e-05	0.000981821	5.80123e-05	0.111563	-3.61378e-06	8.52785	0.0337652	9.12117	0.0325633	0.350754	0.00794499	2.97214e-05	0.00169507	5.78054e-08	0.0877071	2.67564e-06
8.57686	0.0178888	7.42413	0.0280048	0.369602	0.00778464	4.01011e-05	0.000934978	-1.0445e-05	0.106182	2.15102e-05	8.55261	0.0223737	8.95833	0.0249172	0.374332	0.00861689	3.25934e-05	0.000777041	0.000148011	0.104614	5.39794e-06	8.5385	0.0327807	8.85044	0.031359	0.34871	0.008395	2.90495e-05	0.000509162	4.82385e-05	0.0805359	5.92797e-06
8.58757	0.0157845	7.29539	0.0265421	0.355956	0.00822503	3.29321e-05	0.0023937	0.000149189	0.0953474	-8.12173e-06	8.56327	0.0202255	8.58639	0.0247179	0.377264	0.00818625	3.0801e-05	0.00134473	0.00011768	0.103805	5.39688e-06	8.54915	0.0395658	9.09649	0.0330323	0.347938	0.00832405	2.87668e-05	0.00130259	0.000161894	0.0856265	9.26591e-06
8.59829	0.0139212	7.49331	0.0282633	0.368457	0.00843247	3.39575e-05	0.00189774	5.32174e-05	0.098707	6.61908e-06	8.57393	0.017514	8.8506	0.0236415	0.377018	0.00821663	3.41571e-05	0.0011636	0.000164242	0.113274	-5.75468e-07	8.55979	0.0411628	9.01293	0.0295703	0.351815	0.00835434	3.8795e-05	0.00130017	9.70015e-05	0.0845922	-3.9008e-06
8.609	0.019133	7.41246	0.0279779	0.371365	0.00829262	2.68429e-05	0.00197093	0.000154348	0.100589	6.87561e-06	8.5846	0.0174042	8.37275	0.0243984	0.362191	0.00835507	3.13511e-05	0.00175442	0.000166056	0.0891373	5.49293e-06	8.57044	0.0415106	9.26569	0.0303772	0.351651	0.00833531	3.5217e-05	0.00169168	6.45935e-05	0.0750942	-6.12566e-07
8.61971	0.0216919	6.91692	0.0263187	0.394309	0.00834083	2.95631e-05	0.00142284	8.57119e-05	0.105197	6.67359e-06	8.59526	0.0125673	8.28743	0.0233426	0.367523	0.00808404	3.01036e-05	0.000973514	2.694e-05	0.103687	-5.75674e-07	8.58109	0.0370795	9.10209	0.0291213	0.350603	0.00811864	2.72607e-05	0.000502636	0.000143103	0.0924447	5.86524e-06
8.63043	0.028149	7.44085	0.025053	0.407795	0.00789726	2.50453e-05	0.00241746	5.40051e-05	0.083995	1.41776e-05	8.60593	0.0113673	8.0971	0.0239306	0.358462	0.008048	2.90845e-05	0.00267662	8.75914e-05	0.110406	5.40934e-06	8.59173	0.0362828	8.57129	0.0296145	0.348481	0.00784518	3.04787e-05	0.00107526	0.000126168	0.0816569	-3.80663e-06
8.64114	0.0187117	7.47786	0.0209879	0.385222	0.00881923	3.79595e-05	0.00241512	0.000247351	0.105784	-8.20323e-06	8.61659	0.0099429	7.97779	0.0246501	0.356917	0.0081687	3.06342e-05	0.0013585	0.000195239	0.100764	5.44585e-06	8.60238	0.0339541	8.65558	0.0284867	0.359957	0.00809747	3.15145e-05	0.000870487	9.33427e-05	0.0887078	-5.91096e-07
8.65186	0.0223283	8.07338	0.0223205	0.392923	0.00846007	3.38719e-05	0.00195769	-4.35187e-05	0.086448	-7.61692e-07	8.62725	0.0124783	8.30361	0.0267445	0.366337	0.00846448	3.47712e-05	0.00155323	0.00024167	0.107001	5.4581e-06	8.61303	0.0308349	8.41813	0.0307861	0.362218	0.00796612	3.33283e-05	0.00126324	0.000204383	0.0675	-3.79587e-06
8.66257	0.0219047	8.22133	0.0227258	0.394679	0.00826706	3.51653e-05	0.00145953	5.51129e-05	0.133274	1.44672e-05	8.63792	0.0148151	8.24581	0.0287443	0.356153	0.00802028	3.7304e-05	0.00135564	8.79676e-05	0.107685	8.43554e-06	8.62367	0.0318817	8.23753	0.027303	0.358481	0.00820897	2.77478e-05	0.000307373	7.95046e-05	0.0805427	2.62939e-06
8.67329	0.0181609	8.69908	0.0208999	0.394001	0.00909876	3.1024e-05	0.00093965	5.41727e-05	0.0966503	6.73543e-06	8.64858	0.0210353	8.41035	0.0305366	0.343551	0.00862583	3.45582e-05	0.00230504	8.78496e-05	0.102364	5.42434e-06	8.63432	0.02657	7.73083	0.0267566	0.371031	0.00781076	3.4888e-05	0.00186903	6.39921e-05	0.0717325	5.89676e-06
8.684	0.0184648	8.52098	0.0215863	0.404801	0.00915073	2.95101e-05	0.00337364	-7.44059e-05	0.114437	6.65986e-06	8.65925	0.023878	8.87103	0.0309799	0.346005	0.00866628	3.17814e-05	0.00210967	0.000118013	0.118777	8.4021e-06	8.64497	0.0251203	7.7598	0.0268363	0.375345	0.00752834	3.81348e-05	0.00188141	0.000128789	0.0726632	-6.12835e-07
8.69471	0.0133578	8.80859	0.021874	0.383498	0.00916345	2.33561e-05	0.00236305	0.000179109	0.107314	-8.03504e-06	8.66991	0.0223337	9.4865	0.0348832	0.351371	0.00908562	3.26133e-05	0.00232704	0.000104045	0.109744	-5.81431e-07	8.65561	0.0268688	7.53534	0.024327	0.364415	0.00800121	3.21144e-05	0.00129204	6.44262e-05	0.0869048	-6.13092e-07
8.70543	0.0131321	8.29654	0.0212536	0.398155	0.00909277	2.91682e-05	0.00140047	-7.35433e-05	0.0543729	-7.35243e-07	8.68057	0.0193186	10.0351	0.0356577	0.339748	0.00917	3.41454e-05	0.0017603	8.91202e-05	0.104647	8.54493e-06	8.66626	0.0266082	7.95705	0.0239965	0.381801	0.00822539	3.60816e-05	0.000305403	4.76102e-05	0.0851656	-3.82937e-06
8.71614	0.0082049	7.93765	0.0190499	0.412337	0.00905508	3.6947e-05	0.00143328	0.000118959	0.0852476	-8.24185e-06	8.69124	0.0175794	10.8875	0.0371233	0.33447	0.0094314	3.30483e-05	0.000802467	4.31115e-05	0.107543	8.61506e-06	8.6769	0.0241842	8.08833	0.0241841	0.383652	0.00808317	2.8264e-05	0.00144483	0.000203208	0.0887176	2.58468e-06
8.72686	0.00810656	8.00759	0.0163872	0.401126	0.00841056	3.78409e-05	0.00142206	-0.000106851	0.106394	-8.18009e-06	8.7019	0.0170764	10.2754	0.0372962	0.32142	0.00886984	3.41249e-05	0.00214543	0.000228068	0.110636	-5.84504e-07	8.68755	0.0229081	9.01618	0.0211456	0.381052	0.00840778	3.30916e-05	0.000858698	0.000169233	0.0766759	-5.86746e-07
8.73757	0.00322058	7.45518	0.0170901	0.42308	0.00921142	3.45572e-05	0.000936843	0.000118865	0.08327	-8.23587e-06	8.71257	0.0190925	10.7253	0.0422465	0.323606	0.00889492	3.4368e-05	0.00216099	0.000105259	0.104921	2.47477e-06	8.6982	0.0207563	9.14699	0.01979	0.393887	0.00847227	3.25656e-05	0.000489614	0.000124752	0.0828822	-3.76643e-06
8.74829	0.0052131	7.58583	0.0186326	0.427147	0.00863741	2.53748e-05	0.0024445	2.204e-05	0.0956883	-8.32095e-06	8.72323	0.0214989	10.5991	0.0411013	0.312954	0.00882817	2.56085e-05	0.0021574	8.95453e-05	0.0962145	-5.87932e-07	8.70884	0.0165754	9.05943	0.0180451	0.41298	0.00843664	2.75604e-05	0.000880548	0.000110533	0.0817349	5.82074e-06
8.759	0.00618395	7.66798	0.019326	0.421552	0.00844071	4.09721e-05	0.00252345	0.000225217	0.12367	7.02168e-06	8.7339	0.0240754	10.9236	0.0448177	0.327109	0.00879099	2.7403e-05	0.00138044	0.00010493	0.0948691	-3.64035e-06	8.71949	0.0115129	8.88778	0.0182361	0.430883	0.00884004	4.10518e-05	0.000691157	1.5923e-05	0.0751257	-6.05921e-07
8.76971	0.0034095	7.54835	0.0205822	0.398759	0.00893601	2.23378e-05	0.000968579	-4.43934e-05	0.086207	-8.52765e-06	8.74456	0.0227764	11.327	0.0465591	0.316121	0.00906355	3.47046e-05	0.00250827	0.000149426	0.115186	-5.79612e-07	8.73014	0.00869602	8.71894	0.0175997	0.41388	0.00887557	2.92345e-05	0.000885943	0.000127176	0.091082	-6.07256e-07
8.78043	0.0056839	7.62642	0.0197537	0.408256	0.00901166	3.02911e-05	0.00295709	0.000120677	0.0758203	6.8334e-06	8.75522	0.02167	10.8901	0.0457939	0.317806	0.00858933	3.46726e-05	0.00118588	2.73709e-05	0.0858477	-5.86862e-07	8.74078	0.00980913	8.8449	0.0167968	0.42291	0.00861261	3.25293e-05	0.00109032	0.0001124	0.0906594	2.65282e-06
8.79114	0.00585755	7.6675	0.0170985	0.399921	0.0088237	3.69357e-05	0.000935146	0.00015129	0.096665	-7.54917e-07	8.76589	0.0196244	11.1616	0.0402732	0.331246	0.00889992	2.92524e-05	0.00196342	0.00024466	0.095746	5.52316e-06	8.75143	0.00785131	8.4717	0.0176611	0.418004	0.00863253	3.6143e-05	0.000504119	9.66512e-05	0.0664467	-3.8913e-06
8.80186	0.00793363	8.39334	0.019947	0.395945	0.00952209	2.27358e-05	0.00340323	8.64364e-05	0.0955773	1.42006e-05	8.77655	0.0194307	11.0621	0.0408931	0.345317	0.00849228	3.36504e-05	0.00118259	0.000212511	0.0992779	-3.62455e-06	8.76208	0.00996007	8.3178	0.0184037	0.434262	0.00894801	3.15857e-05	0.0017073	9.80843e-05	0.0823422	2.69994e-06
8.81257	0.00805029	8.79091	0.0211096	0.395703	0.00995695	3.03893e-05	0.00296537	8.8116e-05	0.125608	-7.6914e-07	8.78722	0.0150626	10.549	0.0349639	0.335654	0.00845955	2.92706e-05	0.00152965	8.68352e-05	0.105486	-5.71021e-07	8.77272	0.007748	8.11978	0.0155577	0.424014	0.0089464	3.59438e-05	0.00110204	0.000178646	0.088115	-6.2153e-07
8.82329	0.00538148	9.20023	0.0246293	0.376139	0.00950276	3.60032e-05	0.000940334	8.71581e-05	0.11463	1.43184e-05	8.79788	0.0127711	9.91762	0.0317163	0.344869	0.00798091	3.49207e-05	0.000775429	8.65377e-05	0.092971	-5.69211e-07	8.78337	0.00745522	8.09309	0.0175083	0.429395	0.0087051	3.36197e-05	0.00130785	9.80756e-05	0.0746501	-6.25643e-07
8.834	0.00578401	9.40699	0.0224605	0.369166	0.0100976	3.62161e-05	0.00144651	0.000251587	0.0940414	2.19859e-05	8.80854	0.0117852	9.77126	0.0298656	0.353574	0.00864289	3.19468e-05	0.00153082	0.00017724	0.103167	8.32615e-06	8.79402	0.00726012	8.06649	0.0173229	0.422109	0.00869771	3.03599e-05	0.000704847	0.000113646	0.0678669	5.9824e-06
8.84471	0.00743234	10.8486	0.0245842	0.377397	0.0103818	2.64435e-05	0.00143495	0.000119535	0.117296	-8.28514e-06	8.81921	0.0122861	9.65771	0.0289265	0.34121	0.00854154	2.84257e-05	0.00213083	0.000134305	0.113326	-5.81442e-07	8.80466	0.00711524	8.50406	0.015577	0.415876	0.00908301	4.14353e-05	0.00128117	9.61222e-05	0.0864464	-6.13709e-07
8.85543	0.0069837	10.6826	0.0251755	0.371559	0.00971376	3.30416e-05	0.00197131	0.000287979	0.108934	6.90535e-06	8.82987	0.0132084	9.98696	0.0285062	0.351521	0.0084237	3.32955e-05	0.000800997	0.000166711	0.089465	-5.87847e-07	8.81531	0.00897098	8.70013	0.0173213	0.417243	0.00880429	3.61501e-05	0.00107678	6.35883e-05	0.0756445	2.62326e-06
8.86614	0.00637444	10.4303	0.0262707	0.342958	0.00878828	3.42092e-05	0.00348854	0.000154989	0.0999964	-7.7555e-07	8.84054	0.0134324	10.0529	0.0270878	0.375456	0.00882471	2.84598e-05	0.00119561	0.000136639	0.0916786	-5.91857e-07	8.82596	0.00936827	8.67353	0.0148816	0.425943	0.00860034	2.97766e-05	0.000690384	4.78062e-05	0.0731617	-6.1058e-07
8.87686	0.00808585	10.3061	0.0273631	0.335499	0.00936895	2.76013e-05	0.00341873	-4.3071e-05	0.0874677	2.17928e-05	8.8512	0.010067	9.82496	0.0252251	0.378402	0.00896603	2.8854e-05	0.00193886	8.82838e-05	0.107234	2.43305e-06	8.8366	0.00829921	8.30255	0.0152707	0.435439	0.00841906	4.03753e-05	0.00168925	9.71758e-05	0.0766435	-6.21236e-07
8.88757	0.0106068	9.77765	0.025689	0.32873	0.0095665	3.52357e-05	0.00238012	5.34085e-05	0.102776	-7.46667e-07	8.86186	0.00844045	9.92867	0.0240061	0.389558	0.00870021	2.99555e-05	0.00137503	1.18391e-05	0.103925	-5.85492e-07	8.84725	0.00856413	8.357	0.0143529	0.429579	0.00871679	3.17989e-05	0.000701549	9.71824e-05	0.0793335	9.25978e-06
8.89829	0.00920166	9.68936	0.0259465	0.356342	0.00891616	3.87384e-05	0.00481843	5.3424e-05	0.0933968	6.63506e-06	8.87253	0.00808505	9.5466	0.0221203	0.383401	0.0087846	3.85293e-05	0.00138962	7.42348e-05	0.100533	2.47449e-06	8.8579	0.0104237	8.40983	0.0151063	0.427173	0.00914763	3.25261e-05	0.0012826	0.000128439	0.0861967	2.64964e-06
8.909	0.00864925	9.40651	0.0236421	0.377798	0.00879417	3.57989e-05	0.00291259	0.000183886	0.103461	1.42348e-05	8.88319	0.00684424	9.52942	0.024934	0.395431	0.00905315	3.11991e-05	0.00180599	0.000154414	0.107448	-6.01016e-07	8.86854	0.0106957	8.33435	0.0151198	0.412143	0.00876743	3.10686e-05	0.00164965	0.000126578	0.0823211	-3.8256e-06
8.91971	0.00645979	8.99686	0.0242539	0.369472	0.00848262	2.96006e-05	0.00337463	0.000150025	0.0977337	-8.17602e-06	8.89386	0.00860238	8.87288	0.0224621	0.385941	0.00884022	3.4974e-05	0.00314999	7.44866e-05	0.0959726	-3.66966e-06	8.87919	0.0107023	8.17906	0.0162509	0.380462	0.00936165	2.78831e-05	0.00182743	6.28133e-05	0.0647334	-6.03152e-07
8.93043	0.00778533	8.41806	0.0222138	0.371239	0.00791601	3.83438e-05	0.00138962	0.000147622	0.0812702	-7.40464e-07	8.90452	0.0103499	8.6306	0.0224636	0.392541	0.00927927	3.18337e-05	0.00214969	0.000119924	0.132364	-5.87256e-07	8.88984	0.0117186	9.38526	0.0210806	0.380787	0.00967494	3.41993e-05	0.00107557	0.000143118	0.0836156	-3.84554e-06
8.94114	0.00611969	7.87732	0.0172276	0.387304	0.00763539	3.30378e-05	0.00277851	-1.00629e-05	0.0950917	-7.87946e-06	8.91519	0.0101348	8.68798	0.0220276	0.394329	0.00834533	3.53592e-05	0.00252718	0.00015031	0.113031	8.50444e-06	8.90048	0.00899225	9.48548	0.0192613	0.369803	0.00987923	4.03293e-05	0.00205431	0.00019167	0.0760452	9.13318e-06
8.95186	0.00496786	7.18458	0.0168337	0.390848	0.00785893	3.98325e-05	-5.79431e-05	8.27661e-05	0.0750764	-7.26196e-07	8.92585	0.00940255	8.05535	0.0204954	0.379899	0.00865369	3.16552e-05	0.00117995	0.000180656	0.0931124	2.43916e-06	8.91113	0.00931037	9.4817	0.0229045	0.375601	0.00955075	3.33221e-05	0.00129253	3.2449e-05	0.0703912	5.96642e-06
8.96257	0.0055611	6.81048	0.0168225	0.410876	0.00787227	4.63375e-05	0.00283195	8.43322e-05	0.126701	-7.40232e-07	8.93651	0.00706232	7.35756	0.0198143	0.382611	0.00861056	3.38221e-05	0.00155909	7.29992e-05	0.109645	2.43209e-06	8.92177	0.00914811	9.06106	0.0242018	0.371991	0.00934433	3.7498e-05	0.00147534	6.88686e-08	0.0861183	9.17079e-06
8.97329	0.00491615	6.43415	0.016484	0.390468	0.00809095	3.59644e-05	-0.000541478	0.00014732	0.118268	6.55191e-06	8.94718	0.00754064	7.67881	0.0205954	0.405833	0.00886437	3.18099e-05	0.00195661	0.00011984	0.105656	2.45076e-06	8.93242	0.0104051	8.71616	0.0234972	0.373815	0.00942674	3.35541e-05	0.00167342	0.00014461	0.0840368	2.64995e-06
8.984	0.00809669	6.11169	0.0165336	0.398852	0.00848454	3.56316e-05	0.00437487	0.00018303	0.103922	6.70535e-06	8.95784	0.00661859	7.72849	0.0194533	0.384417	0.00892085	3.25778e-05	0.00271542	0.000180756	0.100784	-5.85065e-07	8.94307	0.0144869	8.82928	0.0223992	0.383975	0.0087139	2.88962e-05	0.00244419	0.000111903	0.0893443	9.13752e-06
8.99471	0.00722362	5.90266	0.0194355	0.379772	0.00894535	2.88754e-05	0.00143177	-4.31999e-05	0.102142	-8.30638e-06	8.96851	0.00909725	7.34462	0.0217125	0.390629	0.00901446	3.61422e-05	0.00362324	7.22274e-05	0.0946303	5.38773e-06	8.95371	0.0140209	8.04329	0.0206578	0.389077	0.00937492	3.7076e-05	0.00416614	0.00011104	0.0763741	9.06681e-06
9.00543	0.00816948	6.20086	0.0203676	0.398332	0.00853431	3.05683e-05	0.00246836	0.000188076	0.0979893	6.88955e-06	8.97917	0.0104436	7.06425	0.0217954	0.375884	0.00851463	2.9022e-05	0.00343728	0.000148073	0.105796	1.73316e-05	8.96436	0.013249	7.21027	0.0214269	0.378323	0.00811411	3.06699e-05	0.00276874	0.000124957	0.0885961	-6.02331e-07
9.01614	0.00919174	6.09433	0.0209215	0.364814	0.00850744	4.5862e-05	0.00140481	8.55938e-05	0.0936724	6.65215e-06	8.98983	0.0106482	6.99862	0.0234126	0.388783	0.00869163	3.36205e-05	0.00307092	8.77852e-05	0.0867289	-5.80093e-07	8.97501	0.0156679	6.64092	0.0186465	0.392539	0.00818152	3.84953e-05	0.00292484	0.000154382	0.0901352	1.82466e-05
9.02686	0.00777288	5.83192	0.0221635	0.37221	0.00797236	3.46787e-05	0.00329661	0.000178138	0.0900319	1.37863e-05	9.0005	0.0101231	7.1216	0.0212674	0.397047	0.00914108	3.58579e-05	0.0039288	0.000105628	0.105245	-5.95045e-07	8.98565	0.0160062	6.22758	0.0192515	0.410487	0.00837409	3.42019e-05	0.0031162	3.0963e-05	0.0769822	1.51218e-05
9.03757	0.0067774	6.11485	0.0219808	0.362416	0.00887326	3.38845e-05	0.00187634	-4.20367e-05	0.0825568	6.59287e-06	9.01116	0.00974522	6.90688	0.0220054	0.389646	0.00877284	3.90683e-05	0.00388235	0.000196883	0.106409	1.45929e-05	8.9963	0.0157771	6.29753	0.016792	0.411254	0.00755162	4.11257e-05	0.00297532	0.000141379	0.0938794	1.53691e-05
9.04829	0.00865603	6.16879	0.0260756	0.370915	0.00837249	3.78821e-05	0.00485206	5.38689e-05	0.0837183	-8.19833e-06	9.02183	0.00990948	7.06152	0.0192785	0.385898	0.00880606	3.60995e-05	0.00506761	5.8467e-05	0.0896184	5.51687e-06	9.00695	0.0136896	6.19375	0.0152131	0.400491	0.00823617	3.70628e-05	0.00162746	4.69851e-05	0.0874504	-6.04441e-07
9.059	0.00811738	6.3882	0.0279523	0.335947	0.00834773	2.85206e-05	0.00387196	0.000247098	0.122717	1.41389e-05	9.03249	0.00783177	6.85082	0.0202317	0.391397	0.00852185	3.76011e-05	0.00464015	0.000196344	0.0940655	1.75809e-05	9.01759	0.0124066	5.6912	0.0172177	0.410246	0.00835772	3.1457e-05	0.000857221	6.21478e-05	0.0593058	5.71653e-06
9.06971	0.00767281	7.09322	0.0362484	0.31114	0.00819083	2.1152e-05	0.000905329	5.31126e-05	0.0675808	1.39271e-05	9.04315	0.0088849	7.2388	0.0228052	0.397136	0.00910266	3.22596e-05	0.00253644	8.8987e-05	0.108457	1.4597e-05	9.02824	0.0101643	5.9027	0.0164355	0.405552	0.00788606	3.05509e-05	0.00177917	0.000168455	0.0788195	-5.92147e-07
9.08043	0.00798116	7.54548	0.0350228	0.326343	0.0082161	2.68883e-05	0.00235477	0.000147993	0.08519	6.57869e-06	9.05382	0.00747841	6.92659	0.0211734	0.391561	0.00861486	3.50937e-05	0.00422778	0.000240825	0.118562	-3.59005e-06	9.03889	0.0114389	5.92946	0.0184441	0.401969	0.00827081	3.40919e-05	0.00124322	0.000156254	0.0786884	2.57449e-06
9.09114	0.0101083	7.25155	0.0405655	0.323331	0.0080812	3.18904e-05	0.00238294	2.16205e-05	0.0843341	6.65828e-06	9.06448	0.00732055	7.28948	0.0219884	0.385175	0.00848203	3.85758e-05	0.00155388	0.000133512	0.0899529	-3.57905e-06	9.04953	0.0101723	6.22895	0.0180301	0.407024	0.00895883	3.92768e-05	0.00086875	9.45388e-05	0.0775816	2.59506e-06
9.10186	0.0106562	7.53953	0.0380784	0.324214	0.00783491	3.23434e-05	0.00291305	0.000151919	0.0826568	-7.6689e-07	9.07515	0.00778484	7.19257	0.0204913	0.391207	0.00883087	3.45419e-05	0.00174453	0.000103082	0.096332	1.14123e-05	9.06018	0.00996188	6.45984	0.0177333	0.399844	0.00870975	3.24071e-05	0.000484278	9.45472e-05	0.0819429	-3.81381e-06
9.11257	0.0113968	7.52238	0.038903	0.334598	0.00857256	3.96042e-05	0.00541603	0.0001851	0.0781546	-8.31514e-06	9.08581	0.0101019	7.74704	0.0225517	0.384152	0.00862962	3.9719e-05	0.0027116	0.000119024	0.0997154	-5.85428e-07	9.07083	0.0114763	6.52225	0.0188903	0.394567	0.00865362	4.43395e-05	0.00164232	0.000126467	0.0734792	9.03324e-06
9.12329	0.0101511	7.57758	0.0319078	0.357599	0.00809522	2.43335e-05	0.00747102	0.000153745	0.0991613	-8.38421e-06	9.09647	0.00789209	7.87195	0.0221166	0.377551	0.00907564	3.01786e-05	0.0013706	0.000164676	0.109118	-3.59512e-06	9.08147	0.0137536	6.90459	0.0204205	0.387598	0.00856732	3.61437e-05	0.000875185	0.000111217	0.0773561	5.84702e-06
9.134	0.00938139	7.34848	0.0287049	0.354542	0.00800042	2.89397e-05	0.00392583	0.000218065	0.0802033	-8.32901e-06	9.10714	0.0080221	7.72136	0.0248165	0.370291	0.00860341	3.38912e-05	0.00194966	0.00011918	0.107457	5.45458e-06	9.09212	0.0119189	7.50287	0.019289	0.376861	0.0086393	3.80332e-05	0.000296823	0.000112413	0.0812939	5.9096e-06
9.14471	0.00857759	7.86602	0.0266574	0.374754	0.00888755	2.68173e-05	0.000434483	5.52532e-05	0.0984992	6.85399e-06	9.1178	0.00895217	8.38954	0.024349	0.36033	0.00838715	3.20919e-05	0.00135674	0.00011756	0.100856	-3.55767e-06	9.10277	0.0107985	7.55154	0.0245626	0.370231	0.00868694	2.74257e-05	0.00105667	0.00012571	0.0752068	-6.09328e-07
9.15543	0.00754541	7.64971	0.0231359	0.378239	0.00883066	3.64508e-05	0.000908374	2.15546e-05	0.0727625	6.63551e-06	9.12847	0.00643334	8.26859	0.0253752	0.374682	0.00873828	3.35175e-05	0.00283777	0.000131288	0.108002	5.3231e-06	9.11341	0.0133985	7.91487	0.0246604	0.358653	0.00911995	2.99935e-05	0.000483417	0.000126212	0.0781227	-3.82034e-06
9.16614	0.00666181	7.01494	0.0224519	0.378976	0.00837982	4.35746e-05	0.00188999	2.16201e-05	0.0909268	-8.16875e-06	9.13913	0.00629926	8.50565	0.0259998	0.356774	0.00838824	3.08706e-05	0.00187682	7.0408e-05	0.093372	-3.47082e-06	9.12406	0.0123001	8.84384	0.0304386	0.350419	0.00899644	2.91323e-05	0.000485153	9.50781e-05	0.0863362	-3.83673e-06
9.17686	0.00672871	7.072	0.021293	0.381408	0.00817455	2.73361e-05	0.000914452	-7.48323e-05	0.0932424	6.6856e-06	9.1498	0.00592894	8.37951	0.0238206	0.355834	0.00796265	3.07692e-05	0.000779993	0.000115941	0.0959544	1.11821e-05	9.1347	0.0133956	9.18129	0.035121	0.346349	0.00893194	3.18077e-05	0.000890852	0.000226745	0.0636468	2.6664e-06
9.18757	0.00627023	7.0172	0.024803	0.379533	0.00843066	3.56408e-05	0.00288859	5.40346e-05	0.0982224	-8.22677e-06	9.16046	0.00516521	8.25263	0.0250278	0.349339	0.00809231	2.94133e-05	0.000791119	7.21729e-05	0.104799	-3.55801e-06	9.14535	0.0148529	9.4665	0.0384028	0.342601	0.00894675	3.55288e-05	0.00205754	0.000128453	0.0786177	1.24393e-05
9.19829	0.00746769	7.29619	0.0255454	0.342639	0.00809376	3.03119e-05	0.00138063	8.45645e-05	0.0962497	-7.48761e-07	9.17112	0.00511137	7.74377	0.0248608	0.352499	0.00836276	2.67671e-05	0.00192676	7.22547e-05	0.0985846	5.38499e-06	9.156	0.0176549	9.9396	0.0395099	0.30595	0.0085512	3.7792e-05	0.00223893	7.98098e-05	0.0670966	9.11536e-06
9.209	0.00819974	7.37574	0.0278403	0.362387	0.00813531	3.6985e-05	0.000891039	0.000178224	0.109501	6.52275e-06	9.18179	0.00529799	7.82	0.0270589	0.351035	0.00854028	2.8884e-05	0.00191934	8.70515e-05	0.106467	-5.77897e-07	9.16664	0.0172504	9.98184	0.041832	0.2972	0.00880585	3.23739e-05	0.00412766	0.000188833	0.080976	5.79042e-06
9.21971	0.00839217	7.34379	0.0300753	0.350409	0.00881519	4.75836e-05	0.000896008	0.000242491	0.118548	-7.48891e-07	9.19245	0.00529396	8.24003	0.0253576	0.349248	0.00829284	3.24182e-05	0.00116544	8.69894e-05	0.0996942	2.39127e-06	9.17729	0.0167036	10.3097	0.0487772	0.307385	0.00890945	3.46104e-05	0.00241902	0.00017449	0.0820617	5.83652e-06
9.23043	0.00984082	7.70665	0.032838	0.364505	0.00926644	2.51254e-05	0.00388503	0.000118933	0.0775314	-7.67381e-07	9.20312	0.00693702	8.58495	0.0267384	0.363299	0.0085605	3.03321e-05	0.00154903	0.000193373	0.102912	2.40188e-06	9.18794	0.0150034	10.7777	0.0492318	0.291512	0.0091364	3.76932e-05	0.0030085	0.000159128	0.0721962	9.09073e-06
9.24114	0.00960288	8.54472	0.0268606	0.373097	0.00964096	2.62567e-05	0.00140889	5.41022e-05	0.102146	6.70804e-06	9.21378	0.0112617	8.66555	0.0236886	0.366487	0.00852905	2.31286e-05	0.00211089	0.000132462	0.106588	2.39545e-06	9.19858	0.0172867	10.2162	0.0455574	0.297471	0.00875029	3.0275e-05	0.00242751	9.55694e-05	0.0938169	-6.19883e-07
9.25186	0.00856561	8.73334	0.0256122	0.35497	0.00934946	2.84468e-05	0.00189104	2.16746e-05	0.0968156	-7.62085e-07	9.22444	0.0160118	9.30163	0.0244698	0.363402	0.00892493	2.55282e-05	0.00155609	5.73435e-05	0.104933	-3.57705e-06	9.20923	0.0263564	10.1315	0.0491082	0.307696	0.00902935	2.62759e-05	0.00126058	0.000127259	0.075679	2.61637e-06
9.26257	0.0134946	9.01542	0.0231541	0.347049	0.00896743	3.66117e-05	0.00237908	0.00024623	0.0995578	-7.61643e-07	9.23511	0.0242861	9.21373	0.0206627	0.390265	0.00898782	2.35161e-05	0.000804908	0.000119326	0.109176	5.45865e-06	9.21988	0.0290406	10.7025	0.046358	0.306921	0.00884231	3.61708e-05	0.00164742	0.000190755	0.0725626	9.08122e-06
9.27329	0.0117847	9.16878	0.0190058	0.35832	0.00922429	2.82371e-05	0.00479945	5.33919e-05	0.110199	6.61894e-06	9.24577	0.0261256	9.72714	0.0205035	0.383023	0.00895529	2.51634e-05	0.00275385	0.000105182	0.098675	2.4634e-06	9.23052	0.0269778	10.8499	0.0460502	0.304339	0.00875075	3.3637e-05	0.00107952	6.44783e-05	0.0721838	-6.27861e-07
9.284	0.0129192	9.3192	0.0205952	0.38368	0.00851677	4.62573e-05	0.00189946	-1.04908e-05	0.0792283	-7.66914e-07	9.25644	0.0270776	10.4326	0.0192954	0.395761	0.00939863	2.53687e-05	0.00140799	9.03817e-05	0.10398	-6.01075e-07	9.24117	0.028254	10.24	0.0445866	0.319342	0.00991104	3.33399e-05	0.000492903	6.48772e-05	0.0842795	-6.32011e-07
9.29471	0.0125261	9.41342	0.0180559	0.381297	0.00943907	2.84471e-05	0.00188936	0.00018225	0.0939722	-7.63309e-07	9.2671	0.023059	10.1712	0.0188503	0.380577	0.00957626	3.65692e-05	0.00236367	8.95435e-05	0.0973394	-5.95653e-07	9.25182	0.0247008	10.6862	0.039392	0.316957	0.00996054	3.97791e-05	0.0020673	0.000161558	0.0853507	2.65643e-06
9.30543	0.0109732	9.00046	0.0186603	0.368214	0.00862732	2.84728e-05	0.00287317	-1.0446e-05	0.109221	6.6733e-06	9.27776	0.0217679	10.6722	0.0197547	0.37255	0.00953832	3.04801e-05	0.00138898	0.00016634	0.100921	-3.63368e-06	9.26246	0.0213184	11.268	0.0391781	0.323997	0.00926281	3.73179e-05	0.00187278	8.09416e-05	0.0859262	5.95088e-06
9.31614	0.0304714	9.25775	0.0210598	0.370561	0.00823047	3.05206e-05	0.00284502	0.000276158	0.0931476	6.6086e-06	9.28843	0.0283265	10.5361	0.0236855	0.357583	0.0091329	3.14255e-05	0.0013908	8.92288e-05	0.105879	-5.93861e-07	9.27311	0.0220947	10.8233	0.0382929	0.329502	0.0102209	3.12425e-05	0.00108226	0.000145515	0.0827265	-6.31256e-07
9.32686	0.140931	10.9322	0.0197457	0.369783	0.00878029	3.10716e-05	0.00240062	0.00015151	0.109162	-7.71206e-07	9.29909	0.0543404	11.5225	0.0220846	0.372547	0.00950968	3.50199e-05	0.00160256	7.46319e-05	0.100985	-6.00951e-07	9.28376	0.0248467	11.5545	0.0317801	0.349181	0.0104887	3.06322e-05	0.00109617	0.000147428	0.0770191	6.0237e-06
9.33757	0.384103	12.8202	0.0192416	0.376476	0.00839384	2.57323e-05	0.00650742	0.000221243	0.0920971	-7.89053e-07	9.30976	0.0956825	13.2553	0.0245887	0.378177	0.00973184	2.72439e-05	0.00238944	0.000137512	0.101629	1.17461e-05	9.2944	0.0267939	12.2192	0.0302845	0.349565	0.0105003	3.86715e-05	0.000501537	0.000215047	0.0787033	-6.46501e-07
9.34829	0.535135	14.0217	0.0201886	0.407116	0.00908884	2.71666e-05	0.0070722	5.59817e-05	0.110604	-7.95964e-07	9.32042	0.158212	14.1602	0.0227262	0.396292	0.00968167	2.66078e-05	0.00256865	0.000167768	0.129051	8.6021e-06	9.30505	0.029491	12.4533	0.0264877	0.345159	0.0101733	3.60497e-05	0.00130666	8.26594e-05	0.0799761	2.7155e-06
9.359	0.49453	15.0603	0.0180479	0.423239	0.00850754	3.47747e-05	0.00589305	0.000119642	0.106772	-7.7561e-07	9.33108	0.21243	16.1902	0.0231524	0.405038	0.00961789	2.5222e-05	0.00217931	0.000121005	0.128601	5.53346e-06	9.3157	0.0341105	12.489	0.0293184	0.352482	0.0108857	3.60648e-05	0.000493446	0.000114108	0.0653649	5.99265e-06
9.36971	0.348224	14.5126	0.0152835	0.40678	0.00939944	2.58157e-05	0.00671969	8.49579e-05	0.0732649	6.5919e-06	9.34175	0.241086	17.76	0.0209494	0.422823	0.0097502	2.30728e-05	0.00238908	0.000262795	0.0987115	-3.68783e-06	9.32634	0.0388226	12.9631	0.0273469	0.350693	0.00992601	3.78392e-05	0.000884632	4.86187e-05	0.085062	-6.33394e-07
9.38043	0.225397	15.9968	0.0149447	0.412934	0.00861613	2.74185e-05	0.003376	0.000215492	0.116351	-7.69754e-07	9.35241	0.238929	18.2358	0.0200138	0.422862	0.00955959	2.24277e-05	0.00237	0.000136334	0.101565	-5.97968e-07	9.33699	0.0862981	13.3767	0.0276846	0.357604	0.0102202	3.71004e-05	0.00128854	0.00011417	0.0771179	2.67901e-06
9.39114	0.132185	15.7758	0.0133045	0.416026	0.00885933	1.9242e-05	0.00239718	5.4266e-05	0.083327	-7.7277e-07	9.36308	0.195724	18.3534	0.0185728	0.428074	0.00919225	2.74209e-05	0.00156528	0.000118605	0.115675	2.41833e-06	9.34763	0.167131	14.0782	0.0253619	0.368862	0.0101267	3.31869e-05	0.00169372	8.19485e-05	0.0946827	9.35408e-06
9.40186	0.0755521	14.6947	0.0159429	0.418558	0.00907319	2.62177e-05	0.00140036	2.17749e-05	0.112442	1.41548e-05	9.37374	0.132515	17.7463	0.0187542	0.422886	0.00924943	2.76566e-05	0.00174258	8.74102e-05	0.0953987	2.39959e-06	9.35828	0.268213	15.1541	0.0256329	0.374742	0.00986217	2.72004e-05	0.00167061	0.000145458	0.0800008	2.65454e-06
9.41257	0.0431248	13.8222	0.0186137	0.387856	0.00837671	2.73551e-05	0.00139792	0.000118373	0.0932865	-8.21932e-06	9.38441	0.0841184	17.8993	0.0173061	0.402581	0.00880035	3.23458e-05	0.00173099	0.000267293	0.0998568	2.3831e-06	9.36893	0.363906	15.659	0.0246448	0.396657	0.00994853	3.55637e-05	0.00146504	0.000112524	0.0835558	2.63957e-06
9.42329	0.0274213	12.7625	0.0191743	0.391928	0.00885359	2.48589e-05	-7.8801e-05	5.36365e-05	0.104069	-8.17156e-06	9.39507	0.0493274	17.6979	0.018063	0.401073	0.00915715	3.04825e-05	0.00251148	7.26213e-05	0.105004	-3.58218e-06	9.37957	0.40749	18.2577	0.0269265	0.391989	0.00937491	3.58986e-05	0.00167638	0.000178443	0.0865843	2.66416e-06
9.434	0.0205001	12.8134	0.0171988	0.411407	0.00844367	2.8983e-05	0.000919142	8.75279e-05	0.102483	-7.81715e-07	9.40573	0.0306442	16.3822	0.0188114	0.390333	0.00867671	2.94818e-05	0.00212433	0.000148183	0.098298	5.38793e-06	9.39022	0.419864	18.2866	0.0235335	0.409287	0.00969255	3.74516e-05	0.00246989	0.000324696	0.0902599	-6.36995e-07
9.44471	0.0127189	12.9618	0.0184856	0.383001	0.0079013	2.87236e-05	0.000910483	8.6745e-05	0.11017	-8.27601e-06	9.4164	0.021165	14.8946	0.0197874	0.382795	0.00897992	2.81432e-05	0.00136751	0.000163361	0.107815	1.43468e-05	9.40087	0.372858	18.7648	0.0207767	0.40614	0.00955163	2.4492e-05	0.0014609	0.000176392	0.067408	-6.29322e-07
9.45543	0.0123955	12.377	0.0202273	0.384871	0.00853003	2.1767e-05	0.00141486	0.000185232	0.0743214	-7.80395e-07	9.42706	0.0153131	14.4764	0.0209691	0.374888	0.00871836	2.73073e-05	0.00212961	0.000224499	0.103281	8.39189e-06	9.41151	0.288944	17.9463	0.0210516	0.406434	0.00928163	3.18426e-05	0.00125926	7.98595e-05	0.080782	1.23613e-05
9.46614	0.0109155	11.8728	0.0236354	0.365766	0.00852824	2.6524e-05	0.00091536	0.000185193	0.0906587	-7.80535e-07	9.43773	0.0131805	13.6144	0.021843	0.37577	0.00862016	2.55469e-05	0.00194261	0.000163919	0.09228	-5.86698e-07	9.42216	0.217722	17.8247	0.020316	0.395344	0.00962758	3.25066e-05	0.00126544	8.02712e-05	0.0882958	2.63401e-06
9.47686	0.0121896	11.3087	0.0272697	0.341786	0.00817802	2.75067e-05	0.00288803	8.66395e-05	0.106212	-7.7499e-07	9.44839	0.0122118	12.9269	0.0232248	0.377824	0.00846238	3.02617e-05	0.00329759	0.000180497	0.0913793	-3.61012e-06	9.43281	0.1469	17.5025	0.0201417	0.389573	0.00880885	2.76378e-05	0.00225433	0.000112883	0.0887167	-3.91236e-06
9.48757	0.0156925	11.7034	0.0245646	0.364103	0.00825744	2.87938e-05	0.00140781	0.000119471	0.100851	6.74347e-06	9.45905	0.0129921	13.2492	0.0231489	0.372139	0.00919918	2.39566e-05	0.00176825	0.00016533	0.0978831	-5.92056e-07	9.44345	0.102285	16.3598	0.0209145	0.388944	0.00936095	2.37649e-05	0.00127874	0.000210868	0.0928532	-6.37695e-07
9.49829	0.0200526	11.417	0.0258342	0.339978	0.00851647	2.96803e-05	0.00483628	-4.26328e-05	0.114077	-8.21496e-06	9.46972	0.0110285	12.9517	0.0238615	0.389327	0.00933465	2.44991e-05	0.00254428	0.000212151	0.0986462	5.47234e-06	9.4541	0.062745	15.6296	0.0213694	0.388939	0.00909652	2.7028e-05	9.21876e-05	0.000147266	0.0751011	9.34003e-06
9.509	0.0175292	12.5835	0.0264639	0.356588	0.0087087	2.85499e-05	-8.27694e-05	8.62233e-05	0.111399	-7.72168e-07	9.48038	0.00988636	12.7609	0.0231466	0.364393	0.0085155	2.96979e-05	0.00154628	5.67734e-05	0.100681	2.38268e-06	9.46475	0.0439513	15.3816	0.0230645	0.39075	0.00930022	2.22704e-05	0.00110649	0.000116338	0.074429	-4.0329e-06
9.51971	0.0149358	11.923	0.0252724	0.356894	0.00931084	1.69537e-05	-8.40037e-05	0.000152145	0.0856075	6.74999e-06	9.49105	0.00912523	12.3935	0.0232717	0.35307	0.00849813	2.64419e-05	0.00191135	0.000146214	0.0969827	-5.77623e-07	9.47539	0.0291935	14.3278	0.0229833	0.358506	0.00912925	2.05199e-05	0.00229992	0.000181028	0.0823642	-6.47765e-07
9.53043	0.012802	11.5526	0.0254974	0.347214	0.00845644	3.38731e-05	0.000918343	8.78316e-05	0.113474	6.80978e-06	9.50171	0.00878321	12.224	0.022876	0.355117	0.00891219	3.1279e-05	0.000977267	5.64273e-05	0.0891242	-3.52187e-06	9.48604	0.0249732	13.998	0.0229496	0.365806	0.00889524	3.09179e-05	-0.000107631	9.76084e-05	0.0665482	-6.40339e-07
9.54114	0.00801216	10.7775	0.0253892	0.35753	0.0084206	3.61146e-05	0.00291266	2.20756e-05	0.0994955	-7.84151e-07	9.51237	0.0101989	12.4043	0.0251557	0.381448	0.00926835	2.08717e-05	0.00139191	0.000273841	0.101086	5.47314e-06	9.49669	0.0221198	13.562	0.0241953	0.364293	0.0091873	2.68163e-05	0.00086577	0.000159333	0.0801763	-6.27643e-07
9.55186	0.0106262	11.0441	0.0249341	0.355296	0.00830782	2.18534e-05	0.000414898	8.76633e-05	0.0804039	-8.36636e-06	9.52304	0.0122315	12.4389	0.0240507	0.359338	0.0085521	3.30711e-05	0.00158139	8.8779e-05	0.0900397	2.43444e-06	9.50733	0.0211937	12.8882	0.0232508	0.362391	0.00864017	2.44697e-05	0.000479519	0.00011218	0.072649	-6.31411e-07
9.56257	0.0182232	11.8774	0.0258221	0.354168	0.00858207	2.2026e-05	0.000922492	-7.67779e-05	0.112199	6.84944e-06	9.5337	0.0136011	11.6465	0.0254703	0.359531	0.00895618	2.71094e-05	0.0017692	0.000195925	0.106643	-3.61294e-06	9.51798	0.0167086	12.9526	0.0248754	0.35054	0.0087232	3.07182e-05	0.000877325	0.000129275	0.0942581	-3.9229e-06
9.57329	0.0206438	12.2695	0.0255234	0.35551	0.00886697	2.70784e-05	0.0029667	0.000222383	0.102366	-8.00003e-07	9.54437	0.0196385	12.5036	0.0254449	0.386362	0.0087864	2.9909e-05	0.000814376	0.000119578	0.0916799	2.43503e-06	9.52863	0.0212576	13.104	0.0253027	0.365004	0.00893463	2.27575e-05	0.00150782	0.000199109	0.0816614	6.09584e-06
9.584	0.0301226	12.8515	0.0213707	0.351505	0.00856331	1.83709e-05	0.00142328	0.000154078	0.104177	-7.91691e-07	9.55503	0.0272346	12.5308	0.0242396	0.376726	0.0092825	2.87852e-05	0.000999163	0.000149222	0.104156	2.41667e-06	9.53927	0.0209725	12.9018	0.0239803	0.364289	0.00895625	2.62678e-05	0.000493618	9.91877e-05	0.0817791	-6.5206e-07
9.59471	0.0505347	13.0355	0.0219359	0.355684	0.00784969	2.64295e-05	0.000409955	0.00018454	0.103746	-8.30303e-06	9.56569	0.0358444	13.1537	0.0224829	0.366852	0.00851605	3.43533e-05	0.00231461	0.000117715	0.0874803	-3.56733e-06	9.54992	0.0281827	13.041	0.0269176	0.35638	0.00920491	2.77205e-05	0.00109425	0.000230555	0.0710342	-3.99975e-06
9.60543	0.0642077	13.2623	0.0200633	0.347346	0.00852367	2.07596e-05	0.00242787	0.000351546	0.127401	1.44454e-05	9.57636	0.0406482	12.3766	0.0234655	0.371658	0.00850752	2.37649e-05	0.00135144	0.000160979	0.105445	-5.78121e-07	9.56057	0.04308	12.8989	0.0256412	0.3692	0.00926888	2.2769e-05	0.000682239	0.000113661	0.0798836	-6.41085e-07
9.61614	0.0633417	12.3006	0.0207478	0.355885	0.00900412	2.47697e-05	0.000932865	0.000357407	0.0900367	-8.05231e-07	9.58702	0.0441758	12.6259	0.0243176	0.376219	0.00883737	2.91722e-05	0.00175862	0.000164138	0.107911	8.41038e-06	9.57121	0.0583563	13.2071	0.0269796	0.350543	0.00865853	2.52073e-05	0.000876729	0.000210255	0.0885403	-6.39051e-07
9.62686	0.0587501	12.7411	0.0210948	0.363415	0.00852549	3.37342e-05	0.0035343	9.06824e-05	0.109146	-8.1558e-07	9.59769	0.0392766	12.8811	0.0218944	0.373224	0.00847186	2.72862e-05	0.00289063	0.000148418	0.0964494	5.39283e-06	9.58186	0.0662559	12.8011	0.025407	0.351977	0.00867352	3.07453e-05	0.00127067	8.09044e-05	0.0840483	-3.92798e-06
9.63757	0.0428048	13.1158	0.0224628	0.371381	0.00838595	3.25539e-05	0.000945213	0.000124801	0.0913139	7.03952e-06	9.60835	0.0370954	12.7128	0.0217349	0.372254	0.00861433	2.66035e-05	0.00136223	0.000192276	0.0952115	-3.54657e-06	9.5925	0.0719664	12.9278	0.0258825	0.347164	0.00894795	2.88418e-05	0.000483384	0.00017858	0.0924571	2.66072e-06
9.64829	0.0302207	12.5236	0.0218523	0.382338	0.00865364	2.23826e-05	0.0024727	-1.08949e-05	0.0862997	-8.08188e-07	9.61902	0.0350192	13.255	0.0218807	0.354345	0.00817946	2.8317e-05	0.000984526	0.000176839	0.0993205	-3.53903e-06	9.60315	0.0654186	12.6521	0.0278494	0.363209	0.0085607	2.63295e-05	0.000879607	0.000194933	0.0808365	-6.42644e-07
9.659	0.0224492	11.9671	0.0214052	0.375593	0.00763291	1.36387e-05	-0.000597826	8.86663e-05	0.073493	6.87039e-06	9.62968	0.0307358	12.8761	0.0222793	0.364925	0.00853915	3.12085e-05	0.00246842	0.000175669	0.0846319	-3.51574e-06	9.6138	0.0602727	12.9783	0.0273605	0.366601	0.00890123	2.49582e-05	0.000884514	8.17578e-05	0.0727309	-3.97018e-06
9.66971	0.0133921	12.1074	0.0205718	0.388698	0.00845007	2.57707e-05	0.000922742	0.000122011	0.0716531	6.88114e-06	9.64034	0.0251344	13.2887	0.0231863	0.36595	0.0092739	3.13025e-05	0.00326957	0.000118004	0.107512	5.38999e-06	9.62444	0.0543519	13.6397	0.0264709	0.361044	0.00892905	2.81657e-05	0.000688635	0.000213581	0.0731249	6.03352e-06
9.68043	0.00892252	11.7141	0.0214278	0.378299	0.00835214	1.81998e-05	0.00140612	0.000217945	0.0993478	-7.87104e-07	9.65101	0.0197196	13.5078	0.0228379	0.358852	0.00867004	3.24736e-05	0.00174457	5.69933e-05	0.106158	-5.853e-07	9.63509	0.0470832	13.5224	0.0237109	0.364057	0.00912448	3.0535e-05	0.00150569	0.000215854	0.0968585	2.72036e-06
9.69114	0.00693823	11.6932	0.0238505	0.367844	0.00739989	3.44709e-05	0.0024598	2.25667e-05	0.0819674	-8.53466e-06	9.66167	0.0157251	14.0697	0.0235873	0.373784	0.00881071	3.35395e-05	0.00258089	5.88653e-05	0.121868	2.4668e-06	9.64574	0.0397479	13.5551	0.0257643	0.359661	0.00896232	3.8598e-05	8.84817e-05	0.000150641	0.0758691	-6.63163e-07
9.70186	0.00495697	11.0453	0.0172455	0.369131	0.00785478	3.14557e-05	0.00241503	5.49694e-05	0.108542	-7.91604e-07	9.67234	0.011004	14.0585	0.0235148	0.368458	0.00906775	2.81949e-05	0.00197695	8.91455e-05	0.0956303	-5.98734e-07	9.65638	0.0331137	13.7495	0.026147	0.368355	0.00874512	2.62446e-05	0.00230188	0.000148611	0.0812359	9.41976e-06
9.71257	0.00494915	11.8031	0.0194539	0.37983	0.00842077	1.13456e-05	0.000417584	5.61465e-05	0.1079	6.94548e-06	9.683	0.00771989	13.9794	0.0231543	0.356685	0.00849377	2.92351e-05	0.00121169	0.000260111	0.0948416	-6.01566e-07	9.66703	0.0261909	13.7321	0.0227546	0.352712	0.00843548	2.78934e-05	0.00107761	3.26175e-05	0.0859092	-3.95453e-06
9.72329	0.00504689	11.8385	0.0210858	0.366324	0.00869466	1.23439e-05	-9.3331e-05	0.000186807	0.0846251	2.20488e-05	9.69366	0.00705052	13.4912	0.0232036	0.363341	0.00865973	2.47476e-05	0.000812577	0.000256253	0.100617	-5.92798e-07	9.67768	0.0203351	13.2443	0.0238971	0.348866	0.0078411	2.7974e-05	0.000670193	0.000144265	0.0775277	2.62463e-06
9.734	0.0084785	11.9965	0.0201529	0.361764	0.00785202	2.79726e-05	0.0009129	0.000121061	0.079826	-8.4145e-06	9.70433	0.00703764	14.123	0.0249679	0.361621	0.00907137	2.75178e-05	0.00100603	0.00014969	0.101265	2.0515e-05	9.68832	0.0170358	13.1914	0.0256645	0.356262	0.00849122	2.8798e-05	0.00105441	0.000191161	0.0744159	-6.32315e-07
9.74471	0.00557172	11.5262	0.0180525	0.377195	0.007924	2.30129e-05	0.000406383	8.75358e-05	0.0928008	-8.35909e-06	9.71499	0.00727605	14.6034	0.0238618	0.379871	0.00948044	2.63194e-05	0.00158928	0.000150586	0.109114	5.46932e-06	9.69897	0.0130238	14.0054	0.0231779	0.348161	0.00810722	2.1225e-05	0.00124096	0.000205855	0.0928012	-6.28819e-07
9.75543	0.0068906	13.5706	0.0190411	0.394557	0.0081064	3.01151e-05	0.0024014	8.73641e-05	0.0550752	6.76645e-06	9.72566	0.00774328	14.9711	0.0232764	0.384731	0.00936188	2.86351e-05	0.00161773	9.05435e-05	0.109819	-6.08888e-07	9.70962	0.0106129	13.5596	0.0252615	0.354642	0.00862821	2.2494e-05	0.00066967	0.000144353	0.0882131	2.62542e-06
9.76614	0.00699257	14.7108	0.0192204	0.393781	0.00898212	2.07788e-05	0.00343112	0.000187076	0.103207	-8.42183e-06	9.73632	0.00707693	15.6263	0.0251379	0.380176	0.00931693	3.06641e-05	0.00182446	0.000248787	0.106346	2.49353e-06	9.72026	0.00910215	13.7874	0.0238256	0.365175	0.00852735	2.48619e-05	0.000480926	8.14461e-05	0.0976443	-6.46941e-07
9.77686	0.00539454	14.7352	0.0177249	0.414166	0.00935663	2.70066e-05	0.00142701	8.88966e-05	0.107954	1.45705e-05	9.74698	0.00651017	16.1291	0.0247887	0.383539	0.00939388	2.55727e-05	0.00241765	4.38085e-05	0.0957221	-6.13373e-07	9.73091	0.0105853	14.5511	0.0243	0.369184	0.00889317	2.68473e-05	0.000678031	8.13144e-05	0.0723187	-6.46162e-07
9.78757	0.0050187	14.1105	0.0145132	0.406343	0.00886182	2.94324e-05	0.000918765	0.000221819	0.0952223	1.45709e-05	9.75765	0.00539569	16.6914	0.0244465	0.379084	0.00988808	2.62812e-05	0.00102972	0.000153012	0.0961457	-3.69043e-06	9.74156	0.0121967	14.2232	0.0245835	0.36368	0.00901046	2.76789e-05	0.00126405	8.07855e-05	0.0874719	2.64254e-06
9.79829	0.0065049	13.5018	0.0209544	0.395255	0.00897611	2.29129e-05	-9.54235e-05	0.000152317	0.114486	-8.32439e-06	9.76831	0.00478897	16.9149	0.0216561	0.372551	0.00946179	3.15667e-05	0.00102182	0.000105212	0.103089	5.51232e-06	9.7522	0.0100676	14.0976	0.0226543	0.360191	0.00840255	2.66262e-05	0.00104526	0.000189836	0.0808901	-3.84688e-06
9.809	0.0042782	12.9516	0.0194406	0.396003	0.00955157	3.90771e-05	0.000397178	0.000182672	0.0884355	-8.22471e-06	9.77898	0.00521687	16.9567	0.0211964	0.373095	0.0095382	2.47062e-05	0.000634548	0.000229507	0.132751	5.51376e-06	9.76285	0.0106813	14.7985	0.0232951	0.367843	0.00870033	2.52647e-05	0.000855985	0.000111293	0.0676443	2.60066e-06
9.81971	0.00513297	12.2155	0.0206889	0.384958	0.00937202	3.21403e-05	0.000891669	0.000118707	0.106829	-8.25311e-06	9.78964	0.0048953	16.75	0.0189209	0.382507	0.0100107	2.98286e-05	0.00180347	0.000199008	0.140051	-6.0593e-07	9.7735	0.00923464	15.2969	0.0210438	0.366936	0.00898776	2.42623e-05	0.00163025	0.000127116	0.0785898	2.59913e-06
9.83043	0.00555161	12.7193	0.0177039	0.404831	0.0101458	2.86932e-05	0.00336943	8.66707e-05	0.0794562	1.42038e-05	9.80031	0.00596445	16.6486	0.0211503	0.385925	0.0100457	3.00573e-05	0.00220951	0.000231926	0.132917	-3.70138e-06	9.78414	0.00958268	15.7506	0.0196061	0.369563	0.00942977	1.64537e-05	0.00066574	0.000127985	0.0844327	2.61663e-06
9.84114	0.0094081	11.8674	0.021359	0.406344	0.01025	2.42708e-05	0.000904888	0.000120585	0.105613	-7.95533e-07	9.81097	0.0079318	15.6526	0.0225678	0.405758	0.0107245	2.83792e-05	0.00199348	0.000229583	0.132386	-6.04724e-07	9.79479	0.0100312	16.001	0.0177087	0.385435	0.00952836	2.68597e-05	0.000478172	0.000113856	0.0754909	-3.9549e-06
9.85186	0.0097467	11.3244	0.0200915	0.407916	0.0112909	2.53831e-05	0.00240062	8.74824e-05	0.110083	6.77257e-06	9.82163	0.00745978	14.4545	0.0219746	0.385649	0.010667	2.75928e-05	0.000995457	0.000223222	0.115686	-5.88121e-07	9.80543	0.010156	15.5734	0.0193211	0.40641	0.0097464	2.34942e-05	0.00125367	8.02425e-05	0.0788919	2.62312e-06
9.86257	0.00761781	11.8972	0.0186048	0.427295	0.0120052	4.01788e-05	0.00192349	5.54498e-05	0.0792161	6.85426e-06	9.8323	0.00862733	14.6262	0.0268277	0.392256	0.0107503	2.2606e-05	0.00230711	0.000267516	0.117602	2.37808e-06	9.81608	0.0117503	15.1411	0.0208493	0.373863	0.00977215	2.86349e-05	0.00181752	0.000126752	0.077483	-3.85343e-06
9.87329	0.0100866	12.4499	0.0207903	0.433867	0.0127479	2.77887e-05	0.00140134	2.21064e-05	0.0841119	6.77685e-06	9.84296	0.0092841	13.792	0.0207692	0.395916	0.0110604	2.79509e-05	0.00190278	0.000159751	0.115459	5.26142e-06	9.82673	0.0168887	14.6316	0.0219575	0.384202	0.0103801	2.51133e-05	0.00104171	0.000142211	0.0720356	-3.84352e-06
9.884	0.0111518	12.0343	0.0226012	0.43553	0.0128258	3.69424e-05	0.00435481	0.000313244	0.0994455	-7.8628e-07	9.85363	0.0103849	14.2187	0.0238599	0.408539	0.0121143	3.55248e-05	0.00268729	8.70522e-05	0.105956	-5.87174e-07	9.83737	0.0208284	14.4179	0.0219296	0.387216	0.0108547	3.13619e-05	0.00105284	0.000143773	0.0750332	2.61161e-06
9.89471	0.00901582	11.8536	0.0262756	0.424767	0.013747	2.54107e-05	0.00440265	0.00015305	0.0870357	1.43505e-05	9.86429	0.0105224	13.4159	0.0232222	0.403923	0.0121014	3.18046e-05	0.0021121	0.000131583	0.110501	-5.84296e-07	9.84802	0.0259014	15.212	0.0228489	0.407336	0.011753	3.1447e-05	0.00209861	0.000165421	0.0804456	-4.02454e-06
9.90543	0.00843373	12.5122	0.0230521	0.411369	0.0145779	2.78342e-05	0.0024041	5.49175e-05	0.10164	6.78704e-06	9.87495	0.012336	14.2532	0.022973	0.410513	0.0133871	4.3916e-05	0.00274007	0.00010411	0.108416	-3.62404e-06	9.85867	0.0280599	14.9412	0.0226734	0.403729	0.0116479	3.0601e-05	0.00207587	0.000278144	0.0786797	-6.53852e-07
9.91614	0.00960127	12.9854	0.0254544	0.427037	0.0147609	3.39938e-05	0.00354926	0.000330508	0.113987	-8.30579e-07	9.88562	0.0121227	14.1565	0.0238221	0.426752	0.01314	3.5334e-05	0.00161124	0.000152263	0.0956606	5.52689e-06	9.86931	0.0260011	13.9924	0.0225592	0.413075	0.0123853	3.41542e-05	0.000279306	9.81845e-05	0.0686933	2.67356e-06
9.92686	0.0121088	12.9947	0.0286678	0.412727	0.0164705	4.57767e-05	0.0020075	-0.000114973	0.127654	7.16158e-06	9.89628	0.0132216	13.0548	0.0223457	0.425075	0.0140331	4.1538e-05	0.00279397	0.000153128	0.0953846	2.47406e-06	9.87996	0.0253357	13.5707	0.0209591	0.418049	0.012695	3.90216e-05	0.00143006	0.000190184	0.0814593	2.59038e-06
9.93757	0.0137457	12.433	0.0292652	0.428318	0.0166218	4.99641e-05	0.00468782	0.000128164	0.11121	7.21936e-06	9.90695	0.0113036	12.9793	0.0234389	0.421163	0.0146028	3.89263e-05	0.00316077	0.000136406	0.09952	2.4548e-06	9.89061	0.0249899	14.0893	0.0217999	0.41869	0.0129784	3.75524e-05	0.00239703	0.000221943	0.0924461	-6.34278e-07
9.94829	0.00697802	12.3777	0.0302467	0.406366	0.0155531	4.20522e-05	0.00195086	0.000123603	0.0884132	6.96208e-06	9.91761	0.0100657	12.4067	0.0234233	0.406595	0.0145064	4.31733e-05	0.00332924	0.000150776	0.110437	-6.01812e-07	9.90125	0.0274276	13.4406	0.0229725	0.425891	0.0138864	4.02068e-05	0.0014365	0.000222963	0.0778955	-6.37457e-07
9.959	0.0102889	12.063	0.0299562	0.415202	0.0160845	4.07013e-05	0.00536971	8.7081e-05	0.112441	2.17951e-05	9.92827	0.0114964	12.9037	0.0266431	0.416457	0.0147295	4.48453e-05	0.0029348	0.000165657	0.102044	-6.00007e-07	9.9119	0.0255299	13.734	0.0225016	0.412464	0.0141972	4.18197e-05	0.00165499	8.08917e-05	0.0808549	2.64155e-06
9.96971	0.00693028	11.8569	0.0296944	0.39467	0.0161027	4.02312e-05	0.00186553	8.60758e-05	0.0722538	6.66002e-06	9.93894	0.010676	12.9888	0.0270045	0.421029	0.015487	4.68231e-05	0.00196341	8.82572e-05	0.113794	2.4126e-06	9.92255	0.0244612	13.1032	0.0241016	0.427199	0.0146217	4.37746e-05	0.0018493	0.00022601	0.0856532	5.92105e-06
9.98043	0.00306828	11.3584	0.0269501	0.409282	0.0161349	4.42201e-05	0.00188505	5.44838e-05	0.122877	-8.3136e-06	9.9496	0.0102315	13.3064	0.0276458	0.391617	0.0156883	4.71962e-05	0.00250785	0.000253479	0.111746	2.38576e-06	9.93319	0.0216318	13.1142	0.024969	0.426719	0.0146117	4.49021e-05	0.00142707	0.00014252	0.0621109	-3.8544e-06
9.99114	0.00770634	11.6583	0.0326347	0.388996	0.0155567	6.98258e-05	0.00391138	5.50333e-05	0.100871	-8.00739e-07	9.96027	0.00883537	13.1812	0.0280465	0.395847	0.01584	5.15534e-05	0.00325652	0.000147439	0.0965618	5.3504e-06	9.94384	0.0176702	13.1148	0.0261897	0.430387	0.0149813	5.14567e-05	0.000649953	0.000283003	0.0899461	2.56856e-06
10.0019	0.00591616	11.5623	0.0281313	0.377646	0.0154348	5.02859e-05	0.00139101	0.000250243	0.120321	-8.33661e-06	9.97093	0.00812243	13.3122	0.0294528	0.39581	0.0151018	5.19543e-05	0.00248034	0.000175945	0.102688	5.30041e-06	9.95449	0.0190799	13.3125	0.0249759	0.421025	0.0153578	5.17456e-05	0.00241196	0.00015967	0.0763099	2.60755e-06
10.0126	0.0038012	11.3842	0.0281921	0.381252	0.0162243	4.37715e-05	0.00284843	0.000214857	0.104544	-7.85318e-07	9.98159	0.0073779	12.8508	0.028689	0.387472	0.0153188	4.98739e-05	0.0022997	0.000116473	0.0943313	-3.5342e-06	9.96513	0.0175761	13.7112	0.0293569	0.398972	0.015035	5.18584e-05	0.00244037	8.08357e-05	0.0736441	2.63833e-06
10.0233	0.00547073	11.3821	0.02684	0.376134	0.0151637	6.21514e-05	0.00138951	2.20214e-05	0.0856742	1.42829e-05	9.99226	0.00666565	13.1069	0.0268622	0.388506	0.0151148	4.76188e-05	0.00211088	5.65151e-05	0.0899378	-5.84918e-07	9.97578	0.0156197	12.9361	0.0268828	0.412905	0.0154975	5.47626e-05	0.0012552	0.000257907	0.0815089	-6.4709e-07
10.034	0.00637883	11.2104	0.0288092	0.388678	0.0148063	5.01278e-05	0.00396257	8.9066e-05	0.104196	1.45892e-05	10.0029	0.00515083	13.352	0.0277854	0.390867	0.0163187	4.70366e-05	0.00274045	0.000104014	0.105087	-3.62206e-06	9.98643	0.0169195	13.0396	0.027961	0.385124	0.0152802	4.51575e-05	0.00123946	0.000111501	0.0822667	2.59983e-06
10.0447	0.00312583	11.803	0.0284128	0.400354	0.0159208	5.41771e-05	0.0029669	0.000123284	0.128718	2.24571e-05	10.0136	0.00588036	13.5075	0.0273852	0.374506	0.0150206	4.78753e-05	0.00273693	0.000103871	0.094131	-3.61721e-06	9.99707	0.0131763	13.3092	0.0294696	0.391762	0.0151558	4.96214e-05	0.00201585	0.00015924	0.0703764	-6.39638e-07
10.0554	0.00502775	11.5327	0.0274436	0.361208	0.0152517	5.74714e-05	0.00447494	0.000255759	0.0767925	-8.14286e-07	10.0243	0.00683922	13.277	0.0272591	0.39557	0.0153659	5.10069e-05	0.00259013	4.33083e-05	0.103507	-6.10078e-07	10.0077	0.0127602	13.3613	0.0281583	0.392424	0.0156598	4.6532e-05	0.000465936	0.000128471	0.0727361	5.8859e-06
10.0661	0.00757415	11.3754	0.0279208	0.397757	0.0150898	6.0369e-05	0.00245642	5.62723e-05	0.0981791	-8.20945e-07	10.0349	0.0067322	12.8709	0.026451	0.376065	0.014327	4.55375e-05	0.00276011	7.38282e-05	0.0981376	5.48146e-06	10.0184	0.0120332	13.266	0.029259	0.389998	0.0151665	5.51164e-05	0.00122825	0.000189489	0.0680462	2.57746e-06
10.0769	0.00677927	11.5014	0.0264124	0.393415	0.0154302	4.47151e-05	0.00247097	0.000225542	0.0878208	-8.26276e-07	10.0456	0.00639725	12.4321	0.0263645	0.394539	0.0146003	5.14835e-05	0.0023968	7.45221e-05	0.106801	-3.6818e-06	10.029	0.0134456	12.9732	0.0292183	0.380953	0.0155366	5.81869e-05	0.0023883	4.75421e-05	0.0865574	-6.36432e-07
10.0876	0.00522841	12.1459	0.0270278	0.385163	0.0154962	6.58753e-05	0.0035143	0.000192365	0.0990888	-8.66898e-06	10.0562	0.00748708	12.2345	0.0264657	0.373084	0.0142227	5.75832e-05	0.00274844	0.000181192	0.106545	-6.02406e-07	10.0397	0.0153555	13.3988	0.0299722	0.373558	0.0147584	5.03878e-05	0.00142567	0.000111	0.0735629	-3.86151e-06
10.0983	0.00666314	12.2698	0.0258781	0.398681	0.015154	6.07277e-05	0.00453479	2.28297e-05	0.0848168	-8.64057e-06	10.0669	0.00753884	11.7558	0.0251835	0.395643	0.0140292	5.07225e-05	0.00274564	0.000150258	0.117268	-3.62769e-06	10.0503	0.0192208	13.4916	0.0286135	0.377978	0.0147892	4.78905e-05	0.0016346	0.00016009	0.0804805	-6.44371e-07
10.109	0.00674932	12.2911	0.0256821	0.396816	0.0153038	5.18842e-05	0.00400128	5.63722e-05	0.0973544	-8.60483e-06	10.0776	0.00725466	11.444	0.0264775	0.382361	0.0140182	5.05625e-05	0.00441916	0.000133277	0.111498	-5.94837e-07	10.061	0.020042	12.7331	0.0273565	0.367708	0.0140889	4.9998e-05	0.0010406	0.000190613	0.081619	2.59168e-06
10.1197	0.00727427	12.8136	0.0217732	0.376571	0.0149329	5.43703e-05	0.00190254	0.000252649	0.0729406	6.80983e-06	10.0882	0.0068151	11.5464	0.0271877	0.402727	0.01405	4.74113e-05	0.00268692	0.000147017	0.113557	5.33265e-06	10.0716	0.0157802	12.2621	0.0266485	0.366896	0.0140414	4.86931e-05	0.00122607	9.47446e-05	0.0880755	-6.35844e-07
10.1304	0.00599839	13.0066	0.025533	0.394496	0.0146851	5.15667e-05	0.00288571	2.20744e-05	0.13786	-8.3552e-06	10.0989	0.00630803	11.658	0.0245258	0.384074	0.0133884	5.68947e-05	0.00339555	1.15556e-05	0.0981832	2.34266e-06	10.0822	0.0145456	12.4665	0.0291594	0.366646	0.0136655	5.52574e-05	0.00124064	9.58948e-05	0.0829592	2.60574e-06
10.1411	0.008376	13.1446	0.0250234	0.373782	0.0142453	4.00668e-05	0.00341982	0.000121315	0.0906437	-8.08995e-07	10.1096	0.00692792	11.229	0.0232369	0.388977	0.0133357	4.87069e-05	0.00231039	0.000207015	0.0989506	-5.89105e-07	10.0929	0.0127715	12.4665	0.0306764	0.377735	0.0143614	5.32984e-05	0.00144957	0.000193613	0.0721934	5.91289e-06
10.1519	0.00900023	13.409	0.0265897	0.394039	0.0157082	4.15712e-05	0.00250112	0.00019435	0.0859701	2.29244e-05	10.1202	0.00856518	12.1135	0.0246859	0.402991	0.0141353	4.78768e-05	0.00271411	0.000194014	0.104752	2.39498e-06	10.1035	0.0134012	12.706	0.0288845	0.380503	0.0144004	5.24444e-05	0.00183053	0.000192326	0.0898803	2.61388e-06
10.1626	0.00931097	14.0127	0.0265029	0.409584	0.0146604	5.90652e-05	0.00145422	5.73899e-05	0.0879971	7.08366e-06	10.1309	0.0116252	12.5962	0.0233127	0.399325	0.0138178	5.36849e-05	0.00178105	0.000195604	0.0864154	-6.00498e-07	10.1142	0.0194169	13.267	0.0307174	0.386576	0.0146946	4.9408e-05	0.00182874	0.000112142	0.0809501	-3.90301e-06
10.1733	0.0125235	13.6713	0.0274282	0.405629	0.0143361	5.15285e-05	0.00192882	8.93952e-05	0.105546	-8.19896e-07	10.1416	0.0101966	13.076	0.0241443	0.404198	0.013682	5.17918e-05	0.00176299	0.000132992	0.0934398	-5.94471e-07	10.1248	0.026962	13.6543	0.0293778	0.379296	0.0141396	4.86515e-05	0.00144501	9.66169e-05	0.0795727	2.62426e-06
10.184	0.01297	13.4294	0.0249826	0.396519	0.0145471	4.7274e-05	0.00333205	2.1746e-05	0.110176	6.65423e-06	10.1522	0.00889899	14.4037	0.023081	0.394851	0.0135127	4.26073e-05	0.00386164	7.27285e-05	0.114151	-3.59413e-06	10.1355	0.0338369	14.0138	0.0295357	0.376969	0.0139144	4.68419e-05	0.00263344	0.000193945	0.0892917	-6.52744e-07
10.1947	0.0144956	13.2245	0.0247464	0.374798	0.0146861	5.76785e-05	0.00332251	0.000278359	0.0881158	-8.20948e-06	10.1629	0.00940955	14.5478	0.023799	0.39104	0.0133462	5.11056e-05	0.003894	0.000165409	0.117906	-6.02491e-07	10.1461	0.0379711	13.3887	0.0301128	0.387333	0.0137666	4.76313e-05	0.00203248	0.000160902	0.105346	5.89462e-06
10.2054	0.0196941	13.5683	0.0253517	0.377465	0.0145299	6.12797e-05	0.00188993	0.000251442	0.106384	-8.04852e-07	10.1735	0.00679771	13.7961	0.0238499	0.401208	0.0140522	4.9924e-05	0.00275433	0.000119793	0.0973975	-6.04778e-07	10.1568	0.036465	14.2954	0.0265749	0.369845	0.0138528	4.67256e-05	0.00242966	0.00012901	0.0623248	9.18533e-06
10.2161	0.018766	14.2172	0.0264049	0.386101	0.0141174	4.19575e-05	0.00347361	0.000123337	0.0753297	-8.58568e-06	10.1842	0.00739034	14.5955	0.0227499	0.376369	0.0137932	5.44984e-05	0.00197032	0.000180006	0.0958531	-6.00306e-07	10.1674	0.032534	14.166	0.0274287	0.382557	0.0135473	4.43869e-05	0.00322845	0.000129515	0.0943381	5.92952e-06
10.2269	0.0196706	14.6633	0.028269	0.406603	0.0147106	5.11997e-05	0.00507843	2.29829e-05	0.094376	-8.70062e-06	10.1949	0.00883081	13.4771	0.026635	0.38965	0.0142351	5.18975e-05	0.00290513	0.000118087	0.101957	-5.96468e-07	10.1781	0.0264101	14.0746	0.0264876	0.382232	0.0139831	5.73694e-05	0.00124049	0.000112099	0.0720586	-3.90305e-06
10.2376	0.0205356	13.8814	0.0272865	0.376153	0.0150596	4.04792e-05	0.00294148	0.00035596	0.104347	6.89472e-06	10.2055	0.0114466	13.6487	0.0265067	0.397578	0.0138055	5.15768e-05	0.0010215	0.000165474	0.102303	-6.03343e-07	10.1887	0.0207953	14.3912	0.0244808	0.370839	0.0131086	4.59127e-05	0.00121422	0.000109753	0.0857156	-6.34285e-07
10.2483	0.0211067	14.8043	0.0248035	0.369474	0.0142767	5.21885e-05	0.00140014	0.000121511	0.107344	-8.13397e-07	10.2162	0.0158596	13.9242	0.0262473	0.394589	0.0135759	4.91775e-05	0.00411491	0.000104742	0.104579	5.47812e-06	10.1994	0.0186635	13.947	0.0250623	0.36717	0.0138349	4.93068e-05	0.00293277	0.000219298	0.0687807	-3.81999e-06
10.259	0.0213047	13.9644	0.0257033	0.370972	0.0137093	5.12253e-05	0.00335726	0.000119269	0.0967526	1.42134e-05	10.2269	0.0206406	15.0753	0.0263498	0.386805	0.0139576	4.76002e-05	0.00316693	0.000229534	0.100251	-3.66878e-06	10.21	0.019498	14.0952	0.0254546	0.383682	0.0139125	4.72934e-05	0.00243145	0.000274413	0.0824875	-3.93708e-06
10.2697	0.0235326	14.2065	0.0275626	0.390726	0.0146079	5.09693e-05	0.00291403	0.000220614	0.0907507	-8.13809e-07	10.2375	0.0223804	15.2613	0.0267894	0.402734	0.0143566	4.0843e-05	0.00220368	0.000136724	0.101339	2.45481e-06	10.2206	0.0200162	14.4137	0.0246627	0.392873	0.0133921	5.5305e-05	0.00127208	0.000213611	0.0816848	-4.00753e-06
10.2804	0.0220653	14.1476	0.0300939	0.383315	0.0148953	4.24431e-05	0.00341159	0.000319097	0.0993136	-8.12447e-07	10.2482	0.0187773	15.7918	0.0235939	0.395454	0.0143664	5.55619e-05	0.00337213	0.000121204	0.105048	-6.12983e-07	10.2313	0.0249402	14.1721	0.0258192	0.404633	0.0137615	4.62549e-05	0.000864529	0.000146824	0.0824318	-3.97814e-06
10.2911	0.0204366	13.7185	0.0272263	0.388332	0.0143967	4.32024e-05	0.00387539	0.000315854	0.0752064	6.74857e-06	10.2589	0.0170311	15.6668	0.0268936	0.401079	0.0153102	4.62457e-05	0.00181117	0.000151946	0.104351	5.50812e-06	10.2419	0.0252031	14.2045	0.0232755	0.40472	0.0135768	4.80933e-05	0.0018131	0.000238622	0.0786456	-6.45185e-07
10.3019	0.0218165	13.5972	0.0262581	0.386685	0.0144552	3.36375e-05	0.00287399	0.000152472	0.106846	-8.34638e-06	10.2695	0.0132407	14.6931	0.0284774	0.383803	0.0148696	5.34623e-05	0.00123749	0.00019985	0.115244	-6.1558e-07	10.2526	0.0255542	14.0347	0.0238964	0.406033	0.0133843	4.52799e-05	0.00162457	0.000127769	0.0727459	-6.4776e-07
10.3126	0.0171099	12.8479	0.0300014	0.378388	0.0147408	3.62109e-05	0.00238801	0.000120514	0.0987225	-8.39176e-06	10.2802	0.00956503	14.9407	0.0285834	0.387455	0.0149143	4.29664e-05	0.00143667	0.000121967	0.109392	-3.70435e-06	10.2632	0.0245599	13.6631	0.0218175	0.403792	0.0137678	4.51394e-05	0.00183348	0.000193129	0.0862286	2.62074e-06
10.3233	0.0164125	13.2101	0.0290573	0.382877	0.0146141	4.51151e-05	0.00241604	-4.39164e-05	0.0901177	-8.49212e-06	10.2909	0.0100166	15.457	0.0305375	0.395913	0.0149334	4.74444e-05	0.00105252	0.000249063	0.0969329	2.48714e-06	10.2739	0.022886	13.2193	0.0236599	0.416519	0.0136868	5.06921e-05	0.00165445	0.000130168	0.109644	-6.60461e-07
10.334	0.0224305	13.7281	0.0268132	0.389117	0.0152428	4.39244e-05	0.00444564	0.000155193	0.129301	-8.49621e-06	10.3015	0.0136987	15.2477	0.0298489	0.392811	0.0153975	5.50517e-05	0.00239866	0.000183363	0.0878706	2.45268e-06	10.2845	0.016924	13.2969	0.0227438	0.406304	0.013311	4.34e-05	0.00260387	0.000112097	0.0946145	-6.50205e-07
10.3447	0.0176537	13.2576	0.0257817	0.390449	0.0158513	5.41135e-05	0.00538921	0.000120432	0.110242	6.77128e-06	10.3122	0.0208797	14.9886	0.0305092	0.383798	0.0147239	5.19429e-05	0.00180359	0.000104818	0.10666	-6.09218e-07	10.2952	0.0133959	12.6554	0.021688	0.390035	0.0138222	4.13046e-05	0.00102693	0.000205116	0.0958788	5.77735e-06
10.3554	0.01569	12.0788	0.0252445	0.408034	0.0153914	4.46632e-05	0.00138672	8.78848e-05	0.118262	-8.408e-06	10.3228	0.0257192	14.5963	0.0284713	0.380849	0.0147014	5.08117e-05	0.00254217	0.000103445	0.104463	-6.01383e-07	10.3058	0.0164726	12.804	0.0224611	0.395578	0.0133355	4.63902e-05	0.0017839	0.000109731	0.0770166	-3.8236e-06
10.3661	0.0154012	11.7017	0.0274931	0.407823	0.0149589	4.82845e-05	0.00289367	-1.0641e-05	0.108638	-8.12017e-07	10.3335	0.0322155	14.3765	0.0282028	0.39116	0.0147713	4.92872e-05	0.00332297	0.000272802	0.0966309	2.41708e-06	10.3165	0.0255787	13.1753	0.0216213	0.400194	0.0138676	4.79673e-05	0.00121315	0.000141386	0.0880531	-6.38755e-07
10.3769	0.0132851	10.7742	0.0239199	0.402359	0.0152832	5.95913e-05	0.00139878	2.24128e-05	0.117409	-8.1945e-07	10.3442	0.0389386	13.6326	0.0263171	0.395407	0.0141366	4.69908e-05	0.00234117	0.000194078	0.100401	2.39215e-06	10.3271	0.0457916	13.3339	0.0219368	0.417601	0.0134723	4.82447e-05	0.00201099	1.09308e-07	0.0912393	5.84297e-06
10.3876	0.0111497	9.7263	0.0260111	0.425097	0.0145836	5.07846e-05	0.00348426	0.000292598	0.0906121	-8.63494e-06	10.3548	0.0470784	13.9831	0.0280726	0.389021	0.0145747	4.44879e-05	0.00100831	0.000223124	0.0970468	2.37787e-06	10.3378	0.0619521	13.1092	0.0217616	0.403725	0.0134939	5.3119e-05	0.000841293	0.000127479	0.0800559	1.2312e-05
10.3983	0.00494437	9.85524	0.0257773	0.422453	0.0152811	5.74486e-05	0.00038652	8.91351e-05	0.0963671	1.45876e-05	10.3655	0.0513909	13.3983	0.0276453	0.388482	0.0147939	4.41163e-05	0.00380373	0.000221261	0.116185	-5.9067e-07	10.3484	0.0714306	12.522	0.0227404	0.400981	0.0136911	5.47176e-05	0.00237837	0.000110775	0.0851785	-6.44102e-07
10.409	0.00597997	10.1412	0.0217507	0.436627	0.014575	4.5437e-05	0.00294037	5.60006e-05	0.108484	-8.55528e-06	10.3762	0.0494691	12.8035	0.0290674	0.37668	0.0142657	5.09299e-05	0.00347341	0.000133101	0.108935	-5.98274e-07	10.3591	0.068347	12.2117	0.0215192	0.398413	0.0132962	4.38946e-05	0.00160721	0.000221553	0.0707795	-3.86313e-06
10.4197	0.00561524	10.1701	0.0180241	0.431547	0.0143119	6.26054e-05	-0.000121623	2.21968e-05	0.0891645	-8.12737e-07	10.3868	0.0423558	12.4542	0.0326862	0.388231	0.014793	4.99948e-05	0.00195797	5.72611e-05	0.103304	-5.97937e-07	10.3697	0.0572427	11.7474	0.021191	0.382849	0.0131948	4.88702e-05	0.00120976	7.8475e-05	0.0913795	2.55102e-06
10.4304	0.00739831	8.87041	0.0192054	0.418874	0.0143024	5.48733e-05	0.000375866	0.000151989	0.0643298	6.71557e-06	10.3975	0.0313352	12.1356	0.0323634	0.380155	0.0147258	4.49055e-05	0.00195056	2.68623e-05	0.112754	-3.56639e-06	10.3803	0.0527055	11.7981	0.0224869	0.403369	0.0135938	4.61452e-05	0.00239304	0.000159243	0.0690054	2.58982e-06
10.4411	0.00577066	8.47993	0.0193899	0.411131	0.014295	3.67918e-05	0.0023436	2.18039e-05	0.104693	6.6619e-06	10.4082	0.0265787	13.0506	0.0320707	0.374143	0.0152328	4.57185e-05	0.00196667	0.000103128	0.113669	-6.00741e-07	10.391	0.0387945	11.1026	0.0238365	0.386464	0.0135953	5.83261e-05	0.00160988	6.35218e-05	0.0801424	2.57969e-06
10.4519	0.00844295	8.64613	0.0239756	0.392638	0.0138343	5.58855e-05	0.000366093	0.000275305	0.115189	-7.86509e-07	10.4188	0.0253884	13.5289	0.0320863	0.370995	0.0154416	4.21121e-05	0.00414217	0.000136394	0.107566	-6.13695e-07	10.4016	0.0270557	10.8531	0.0261561	0.416138	0.0139882	5.31535e-05	0.00184652	0.000146232	0.0919574	-6.62794e-07
10.4626	0.010357	9.43156	0.0275159	0.387351	0.0138572	5.51706e-05	0.000368627	0.00024554	0.0944262	1.40075e-05	10.4295	0.0271562	14.2036	0.0298994	0.375478	0.0156913	5.02026e-05	0.00397258	0.000137227	0.0902573	-3.69478e-06	10.4123	0.0201803	10.9559	0.0259479	0.390947	0.0138332	4.43683e-05	0.00124683	8.0962e-05	0.0915843	-6.60383e-07
10.4733	0.0104895	10.2322	0.0284913	0.396909	0.014836	4.07983e-05	0.00286864	0.000119941	0.0741858	-8.09298e-07	10.4402	0.0299681	14.2806	0.0325999	0.384481	0.0157415	5.32125e-05	0.00497145	0.000200666	0.118158	-6.20622e-07	10.4229	0.0153395	10.7922	0.0243559	0.379815	0.0133395	4.90169e-05	0.00221529	6.42779e-05	0.0824225	2.60956e-06
10.484	0.0126995	11.4565	0.0325743	0.382976	0.0155933	4.43209e-05	-0.000126763	0.000290556	0.0830577	6.91771e-06	10.4508	0.032438	13.5333	0.0310862	0.384966	0.0155934	4.71489e-05	0.00555448	0.000169101	0.104109	5.55763e-06	10.4336	0.0118285	11.3387	0.0250962	0.382878	0.0142161	5.53418e-05	0.00199484	0.000126888	0.074411	2.57776e-06
10.4947	0.0159155	11.9303	0.0329832	0.382114	0.0159951	3.59271e-05	0.00552722	0.00022457	0.0844176	-8.6159e-06	10.4615	0.0335337	12.8762	0.0303818	0.383561	0.0154931	4.44771e-05	0.00635288	0.000185215	0.105582	-3.71738e-06	10.4442	0.0116752	11.444	0.0244872	0.38535	0.0135915	4.45179e-05	0.00257734	0.000111157	0.0841419	2.58019e-06
10.5054	0.0167363	12.3311	0.032919	0.38039	0.0145099	4.33892e-05	0.00238024	-1.06116e-05	0.0900085	6.77168e-06	10.4721	0.0344571	13.0205	0.0307147	0.375336	0.0152089	4.48748e-05	0.00352686	0.000242735	0.114951	2.42102e-06	10.4549	0.0102144	11.9484	0.0238559	0.404025	0.0146517	3.76319e-05	0.00143593	0.00014494	0.0760013	-3.93254e-06
10.5161	0.023232	11.8829	0.0281091	0.3988	0.0147239	5.73778e-05	0.00286275	5.46092e-05	0.0884804	6.72876e-06	10.4828	0.0308736	13.217	0.0275063	0.379579	0.0148928	4.51224e-05	0.00366562	0.00019376	0.111315	2.386e-06	10.4655	0.0126159	11.6515	0.0256575	0.390828	0.0137674	4.59274e-05	0.0022098	0.000128195	0.0756156	-6.55202e-07
10.5269	0.0358944	11.2927	0.0247321	0.399063	0.0145442	3.84095e-05	0.00286593	0.000152539	0.0683972	-8.10686e-07	10.4935	0.0262468	13.2208	0.0294103	0.374913	0.015249	4.77545e-05	0.00293318	0.000164812	0.0970705	2.40586e-06	10.4762	0.0149929	11.1428	0.0244713	0.394772	0.0143352	3.95474e-05	0.0010272	4.76726e-05	0.0867169	9.02952e-06
10.5376	0.042947	10.7517	0.0222383	0.399207	0.0142856	4.70585e-05	0.002885	2.22111e-05	0.104685	1.43792e-05	10.5041	0.0245883	13.1822	0.0296542	0.378639	0.0151323	5.1275e-05	0.00372344	0.00019679	0.11426	-3.64118e-06	10.4868	0.0159793	11.0502	0.0217252	0.378658	0.0137764	4.31233e-05	0.00161158	0.000127285	0.0741967	-3.88566e-06
10.5483	0.0425453	9.93882	0.0206152	0.412936	0.0131232	5.56987e-05	0.00138512	-1.06771e-05	0.0934907	-8.20562e-07	10.5148	0.0242616	13.3217	0.0279051	0.38149	0.0150804	4.66722e-05	0.00394903	0.000167398	0.0916965	-6.14872e-07	10.4975	0.0180623	11.6092	0.024428	0.397258	0.0147439	4.35256e-05	0.00143052	0.000112428	0.091311	-3.92218e-06
10.559	0.034353	10.3713	0.018148	0.412021	0.0131343	5.78335e-05	0.00243224	-1.08514e-05	0.077226	6.92441e-06	10.5255	0.0253486	12.5662	0.0288015	0.372525	0.0149225	4.39217e-05	0.00272902	2.70937e-05	0.0973643	2.393e-06	10.5081	0.0208351	11.7752	0.0233551	0.382229	0.0143836	4.47368e-05	0.000846852	0.000112961	0.0846056	-3.94101e-06
10.5697	0.0276184	10.758	0.0199407	0.418363	0.0119551	3.97378e-05	0.00244745	-1.09209e-05	0.105581	1.4775e-05	10.5361	0.0273125	13.0645	0.0270501	0.37502	0.0144334	4.45495e-05	0.00388424	0.00022571	0.108529	5.40914e-06	10.5188	0.0228636	11.984	0.0240058	0.396525	0.0141203	5.51495e-05	0.00182536	0.00014483	0.06704	-3.93111e-06
10.5804	0.0260948	10.8985	0.0194626	0.38938	0.0122311	5.41677e-05	0.00237782	0.000120563	0.107429	-8.4022e-06	10.5468	0.0320069	13.0067	0.0269121	0.369194	0.0158508	4.53748e-05	0.00199452	0.0001968	0.10179	2.42238e-06	10.5294	0.0268327	11.8442	0.0226338	0.392337	0.0140977	4.99482e-05	0.00123181	0.000224383	0.0845117	-6.57155e-07
10.5911	0.0233694	10.4967	0.0185879	0.383255	0.0118535	3.46729e-05	-0.000127225	2.19574e-05	0.103475	-8.08649e-07	10.5575	0.0394289	13.4374	0.0277859	0.378629	0.0148191	4.01878e-05	0.00220129	7.41063e-05	0.105289	2.43804e-06	10.54	0.0334125	11.5687	0.0232383	0.386539	0.0141958	4.12737e-05	0.00122603	0.000159595	0.0748708	-6.54503e-07
10.6019	0.0222103	10.28	0.0207942	0.364785	0.0110199	5.62205e-05	0.00335903	0.00011984	0.102937	6.73008e-06	10.5681	0.0410349	13.2342	0.0314786	0.375692	0.0149813	4.43824e-05	0.00275874	0.000181058	0.0903549	-6.09373e-07	10.5507	0.0412631	11.2773	0.0226995	0.386989	0.0146122	4.22032e-05	0.000640967	0.000223045	0.0804808	-3.89381e-06
10.6126	0.0217473	10.6185	0.0189704	0.383487	0.0112459	2.85251e-05	0.00140761	2.27212e-05	0.10806	-8.37384e-07	10.5788	0.0422697	12.6188	0.0342537	0.365673	0.0140651	4.52807e-05	0.00232827	5.69712e-05	0.0877799	2.36947e-06	10.5613	0.0435215	11.3591	0.0247808	0.392933	0.0139813	5.56127e-05	0.00180659	0.000175289	0.0668312	5.82754e-06
10.6233	0.0205652	10.3755	0.0183589	0.373083	0.0110151	4.16151e-05	0.00190265	0.00025546	0.0835047	-8.29905e-07	10.5894	0.0419333	12.652	0.0335637	0.361701	0.0139739	4.67343e-05	0.000637612	5.71206e-05	0.102211	2.37547e-06	10.572	0.0506108	11.7681	0.0289147	0.398817	0.0136776	4.54909e-05	0.00144309	0.000194644	0.0760996	-3.96454e-06
10.634	0.0266046	10.5422	0.0177535	0.368489	0.0112347	4.43958e-05	0.001866	-1.0562e-05	0.127155	6.73927e-06	10.6001	0.0413566	12.3245	0.0313939	0.360528	0.0134717	4.81265e-05	0.00271516	0.000193271	0.108651	-6.00035e-07	10.5826	0.0457095	11.5095	0.0266487	0.389573	0.0136482	3.95607e-05	0.00103745	6.4358e-05	0.0936076	-6.60165e-07
10.6447	0.0278942	10.9037	0.0193711	0.364834	0.0111514	4.61592e-05	0.00134859	0.00018286	0.0969759	-8.25555e-06	10.6108	0.0387754	12.0986	0.0307634	0.36517	0.0129413	4.74643e-05	0.00215954	0.000103048	0.0917134	-3.59482e-06	10.5933	0.0406355	11.5879	0.0260961	0.377179	0.0131506	4.5491e-05	0.00142662	0.000144411	0.0836876	1.23916e-05
10.6554	0.0299425	11.1712	0.0188309	0.356907	0.0115319	3.13837e-05	0.00387188	8.76204e-05	0.097589	6.75789e-06	10.6214	0.0375841	12.6979	0.0315906	0.359343	0.0131173	4.73915e-05	0.00288686	0.000147014	0.102494	-5.96704e-07	10.6039	0.0383982	11.968	0.0263286	0.366363	0.012668	4.01775e-05	0.00141521	7.96555e-05	0.0746738	-3.89126e-06
10.6661	0.026575	10.9869	0.0239637	0.358696	0.0112359	5.60666e-05	0.00240445	0.000188514	0.119556	-8.51139e-06	10.6321	0.0303852	12.11	0.0265084	0.36067	0.0123376	3.58041e-05	0.00288178	0.00010174	0.100344	5.31248e-06	10.6146	0.034897	11.5339	0.0253036	0.379386	0.0126594	4.62717e-05	0.000647427	0.000113031	0.073041	-6.63865e-07
10.6769	0.02815	11.6075	0.0214397	0.359003	0.0116684	3.95741e-05	0.00243289	-4.44795e-05	0.12892	-8.39716e-07	10.6428	0.0283601	11.9063	0.0279479	0.354754	0.0123418	4.61038e-05	0.00178033	0.00014858	0.0932661	-3.59398e-06	10.6252	0.0307985	11.5798	0.0248805	0.374787	0.0119508	4.46447e-05	0.00106186	0.000115323	0.0736105	6.02083e-06
10.6876	0.0286232	11.0966	0.0215479	0.339741	0.0107887	5.10514e-05	0.00239563	8.8589e-05	0.0986632	-8.4839e-06	10.6534	0.0300535	12.8244	0.0299456	0.351358	0.0118926	3.95804e-05	0.00105104	9.03133e-05	0.102842	-3.69587e-06	10.6359	0.0285793	11.7414	0.0257704	0.375655	0.0114531	4.92414e-05	0.000659631	9.88234e-05	0.0872286	-6.77579e-07
10.6983	0.0289602	11.708	0.0211699	0.336975	0.0111692	3.5444e-05	-0.000134495	0.00012201	0.101853	6.84894e-06	10.6641	0.0318801	12.2518	0.0259442	0.355866	0.0122503	4.27815e-05	0.0026099	7.46584e-05	0.101157	5.52782e-06	10.6465	0.030263	11.5708	0.0244386	0.356441	0.0116453	3.92068e-05	0.0010395	4.84796e-05	0.0721006	-6.64263e-07
10.709	0.0328806	10.8666	0.0225941	0.351219	0.0104862	3.50959e-05	0.00287959	-1.06287e-05	0.0814756	-8.21933e-07	10.6748	0.0309892	13.0729	0.029236	0.354855	0.0116726	3.36263e-05	0.00222367	0.000231102	0.107433	-6.2152e-07	10.6572	0.0443798	11.4325	0.0243178	0.365226	0.0115708	4.64351e-05	0.00140791	3.18026e-05	0.0717337	2.57153e-06
10.7197	0.0366894	10.7081	0.0233664	0.343211	0.010224	4.81045e-05	0.00136747	0.000120365	0.0802079	6.75595e-06	10.6854	0.0310743	12.7715	0.0271231	0.359819	0.011541	4.33925e-05	0.00259195	8.96303e-05	0.110158	-3.66823e-06	10.6678	0.0614482	11.2244	0.0225713	0.364875	0.0108441	3.62043e-05	0.00160725	3.19285e-05	0.0825752	-3.8923e-06
10.7304	0.039653	11.2665	0.0219985	0.357933	0.0116119	2.29353e-05	0.00534941	8.72886e-05	0.0895166	6.72994e-06	10.6961	0.0329001	12.6774	0.0252074	0.360788	0.0115775	3.66525e-05	0.00240625	0.000136559	0.102785	-6.18458e-07	10.6784	0.0777019	11.865	0.0238159	0.376144	0.0109495	3.82931e-05	0.000252364	0.00022635	0.0718224	2.62233e-06
10.7411	0.0341952	11.7717	0.020793	0.374448	0.0116531	4.57034e-05	0.00186642	0.000218517	0.089833	2.18952e-05	10.7068	0.0322942	12.5918	0.024851	0.352108	0.0113494	3.80429e-05	0.00141941	0.000150356	0.101601	-3.6377e-06	10.6891	0.0864571	12.1229	0.0220063	0.376889	0.0111128	3.44128e-05	0.000847249	0.000162421	0.0820121	-6.69846e-07
10.7519	0.03023	11.8679	0.0200238	0.371901	0.0124652	3.73458e-05	0.00236626	0.000185797	0.0859755	-8.19936e-07	10.7174	0.0319617	12.7017	0.0245471	0.352458	0.0116415	3.78286e-05	0.00312892	0.00014951	0.0858581	-6.08207e-07	10.6997	0.0779623	12.401	0.0222629	0.350587	0.0110436	3.37782e-05	0.00104101	0.00019414	0.0705187	-6.67573e-07
10.7626	0.0239767	11.9376	0.0222062	0.388279	0.011834	3.11961e-05	0.00434183	-1.05245e-05	0.0960366	-8.34336e-06	10.7281	0.0331055	12.9796	0.0252559	0.361965	0.0113759	3.19142e-05	0.0021713	0.000179756	0.0968634	2.39744e-06	10.7104	0.0652894	12.0139	0.0223773	0.356935	0.0106458	3.51495e-05	0.00103655	0.000112847	0.0782539	2.61254e-06
10.7733	0.0187533	11.7047	0.0230166	0.368927	0.0114669	3.22076e-05	0.0028338	0.000119002	0.0916976	-8.29842e-06	10.7387	0.0304547	12.1964	0.0240588	0.353442	0.011568	3.32368e-05	0.00102799	0.000149128	0.0928033	-6.06956e-07	10.721	0.0597757	12.2023	0.0209838	0.371329	0.0110773	3.32432e-05	0.00123651	0.000145503	0.0811742	-6.67489e-07
10.784	0.0173812	11.8663	0.0185993	0.381521	0.0116444	3.45368e-05	0.00283071	5.42137e-05	0.120215	-8.29096e-06	10.7494	0.0309324	12.2483	0.0225541	0.353258	0.0112723	3.90771e-05	0.00293118	0.000210089	0.0991681	-6.07075e-07	10.7317	0.0549421	12.1837	0.0225766	0.36463	0.0110984	3.87738e-05	0.00103887	0.000177767	0.0766868	2.61943e-06
10.7947	0.0139623	11.708	0.02011	0.400012	0.0113223	3.77384e-05	0.00280521	0.000181936	0.0841838	1.40256e-05	10.7601	0.0272037	12.5737	0.0219109	0.3732	0.0112139	3.1997e-05	0.00179585	0.000210817	0.1111	-3.62095e-06	10.7423	0.0507689	12.1942	0.0238431	0.388803	0.0112766	3.30264e-05	5.3777e-05	9.78922e-05	0.07422	-3.98948e-06
10.8054	0.0116974	11.6042	0.0160994	0.388653	0.0111865	4.17076e-05	0.00432202	-1.04791e-05	0.111877	-8.30985e-06	10.7707	0.0258223	12.8503	0.0224437	0.365345	0.0115662	4.0188e-05	0.00141681	0.000226528	0.096491	2.40744e-06	10.753	0.0442693	12.4092	0.0220691	0.378714	0.011324	3.68783e-05	0.00203006	0.000145939	0.0926189	-6.70293e-07
10.8161	0.0141004	11.689	0.0173087	0.387212	0.0111443	2.87407e-05	0.000359657	0.000314028	0.0708873	-8.3215e-06	10.7814	0.0212482	12.6169	0.0236953	0.366846	0.0112843	3.51261e-05	0.00103178	0.00013424	0.103026	2.40099e-06	10.7636	0.0331419	12.3727	0.0210098	0.395312	0.0112444	4.22255e-05	0.00241317	0.000112974	0.0850237	-6.67251e-07
10.8269	0.00863061	10.8044	0.017167	0.383851	0.010988	3.7899e-05	0.00183202	0.000182711	0.106366	6.63908e-06	10.7921	0.0181918	13.0732	0.0226037	0.375819	0.011516	2.94256e-05	0.00238039	0.000257883	0.0875233	-6.12601e-07	10.7743	0.0296875	12.6859	0.0202359	0.398667	0.0116452	3.00211e-05	0.00200996	0.000112445	0.0744152	-3.92941e-06
10.8376	0.0123244	11.0499	0.0212119	0.363738	0.0106869	3.76124e-05	0.000841339	-1.03278e-05	0.0876657	-8.02623e-07	10.8027	0.0158817	12.9327	0.0225611	0.373603	0.0119214	3.10883e-05	0.00141472	0.000103733	0.0934953	-3.62077e-06	10.7849	0.0236383	12.9885	0.0192896	0.392583	0.0110606	3.82919e-05	0.000840725	0.000226347	0.0932638	5.90748e-06
10.8483	0.0130732	12.0537	0.024507	0.367109	0.0111856	2.88255e-05	0.00185172	8.71171e-05	0.0720529	6.71302e-06	10.8134	0.0167893	13.82	0.0230384	0.37633	0.0119226	3.13815e-05	0.00142834	0.000212764	0.103651	-6.1574e-07	10.7956	0.0227665	12.1965	0.0192848	0.400587	0.0111284	3.61468e-05	0.00124765	9.80905e-05	0.0870091	-3.99885e-06
10.859	0.0115783	12.1846	0.0257094	0.369015	0.0105794	3.43864e-05	0.0039339	8.9223e-05	0.087551	-8.38214e-07	10.8241	0.0167604	13.5013	0.0239568	0.378275	0.0115404	3.72342e-05	0.00142618	0.000135355	0.106292	-6.14845e-07	10.8062	0.0208999	11.9586	0.0192228	0.395905	0.0113617	3.45087e-05	0.000846155	9.77762e-05	0.077724	-6.74687e-07
10.8697	0.0117955	12.3458	0.0285365	0.349694	0.0107355	4.78726e-05	0.000856822	5.4626e-05	0.0990178	-8.35601e-06	10.8347	0.0161152	13.2747	0.0226619	0.354389	0.0114531	3.23981e-05	0.00255765	0.000118871	0.104143	5.40534e-06	10.8169	0.0214499	12.176	0.0183123	0.414593	0.0112765	3.98975e-05	0.000644147	8.11095e-05	0.0809328	2.62494e-06
10.8804	0.0120715	12.6743	0.031082	0.339587	0.011506	3.77279e-05	0.00280102	0.000149849	0.108715	6.60763e-06	10.8454	0.0192613	13.0876	0.0242644	0.372859	0.0112639	3.38254e-05	0.00138033	5.64152e-05	0.11647	2.34119e-06	10.8275	0.0182073	12.0828	0.0181727	0.395738	0.010875	4.32442e-05	0.00124585	6.5393e-05	0.0887514	-3.99693e-06
10.8911	0.0072963	11.7336	0.0246195	0.349919	0.0106836	3.79729e-05	0.000847251	-4.26732e-05	0.105616	-8.11841e-07	10.8561	0.0172353	13.4741	0.0261145	0.358907	0.0114284	3.21406e-05	0.00474189	8.64287e-05	0.0917486	-3.53885e-06	10.8381	0.0195609	12.2074	0.0199958	0.41432	0.0114128	3.89675e-05	0.000865356	0.000100107	0.0772677	-6.91596e-07
10.9019	0.00484098	11.1526	0.0257617	0.352478	0.0106723	4.14874e-05	0.00137828	0.000121987	0.0841996	-8.51002e-06	10.8667	0.0152334	13.3055	0.0291298	0.345588	0.0110518	3.83338e-05	0.00328957	0.000223628	0.0932719	-3.58253e-06	10.8488	0.0172804	12.517	0.0191763	0.416808	0.0108526	3.90838e-05	0.000459783	0.000150546	0.0853563	-6.93938e-07
10.9126	0.00621834	11.523	0.0232238	0.365753	0.0104185	4.06946e-05	0.00190442	5.6205e-05	0.0939659	-8.44493e-07	10.8774	0.0141286	13.5388	0.0309717	0.347931	0.0115326	3.5462e-05	0.00183822	0.000137296	0.109034	-3.70193e-06	10.8594	0.0157137	12.0412	0.0181015	0.405965	0.0110111	3.52344e-05	0.00204883	0.000114764	0.0899814	9.31753e-06
10.9233	0.00643979	11.2751	0.0273331	0.355236	0.0103566	2.21991e-05	0.00392654	0.000189006	0.0894032	-8.39099e-07	10.888	0.0141791	13.7091	0.0269156	0.361338	0.0115688	4.60642e-05	0.00303992	0.000154481	0.0891073	-3.73973e-06	10.8701	0.0129159	11.7953	0.0182803	0.403968	0.0107295	3.86069e-05	0.00179193	0.000158865	0.0788742	5.80129e-06
10.934	0.0109428	10.5786	0.0440812	0.357356	0.00976868	3.18648e-05	0.00341173	0.000122223	0.136308	-8.52738e-06	10.8987	0.012427	13.9056	0.028947	0.36518	0.0120878	3.12872e-05	0.00129025	0.000173514	0.0996301	8.86183e-06	10.8807	0.011264	11.2112	0.0181878	0.390189	0.010348	3.52226e-05	0.000825025	0.000127404	0.0860947	-6.61402e-07
10.9447	0.0111143	11.5734	0.0512345	0.354298	0.0100312	2.33418e-05	0.00340628	0.000221619	0.0989127	6.84318e-06	10.9094	0.0104476	13.3141	0.0257827	0.353821	0.0112818	3.92148e-05	0.00242854	0.000184496	0.101036	-3.70864e-06	10.8914	0.00731334	11.404	0.0181277	0.398615	0.0103932	4.17307e-05	0.00181961	0.000145251	0.0872548	9.17338e-06
10.9554	0.0127292	11.516	0.0484197	0.374936	0.00970749	2.09817e-05	0.00188952	0.000288859	0.102148	1.45638e-05	10.92	0.00668245	12.756	0.0283859	0.360085	0.0108292	3.83309e-05	0.00199197	0.000226248	0.105555	-6.12021e-07	10.902	0.00674501	11.9561	0.0194062	0.37948	0.0106761	5.15253e-05	0.00103718	3.25288e-05	0.0809434	-6.74035e-07
10.9661	0.0105382	11.0487	0.0374475	0.354695	0.009566	3.27569e-05	0.00287425	5.51974e-05	0.0825675	1.4401e-05	10.9307	0.00752113	13.2324	0.0386529	0.352991	0.0105654	3.28986e-05	0.0021526	0.000117454	0.113533	2.36815e-06	10.9127	0.0057972	11.6082	0.0202522	0.389058	0.0102471	4.28535e-05	0.00102279	6.40514e-05	0.0869168	-6.65147e-07
10.9769	0.0126912	10.6413	0.0295862	0.364962	0.00971372	4.39669e-05	0.00183419	0.000118877	0.114455	-8.16331e-07	10.9414	0.0386753	13.3094	0.0691937	0.359014	0.0106392	4.34168e-05	0.00180656	0.000104121	0.103046	5.43026e-06	10.9233	0.00604505	11.0856	0.0201813	0.373865	0.00954431	4.14502e-05	0.00119145	9.39609e-05	0.0828947	-6.51193e-07
10.9876	0.0100185	11.4367	0.0217242	0.355991	0.00854555	4.61497e-05	0.00281128	0.000118425	0.0902766	-8.26379e-06	10.952	0.0751872	13.2535	0.115619	0.361712	0.0104664	3.35758e-05	0.00200523	0.000258462	0.121503	8.48052e-06	10.934	0.00538091	11.2142	0.0210468	0.369323	0.00956699	3.71368e-05	0.000811131	0.000172509	0.0791601	2.53692e-06
10.9983	0.00752159	10.9411	0.0234348	0.350197	0.00932013	3.197e-05	0.00329494	-4.25097e-05	0.079634	1.40542e-05	10.9627	0.0824347	13.0334	0.14195	0.368629	0.0105433	3.81183e-05	0.00296692	0.000196881	0.141234	5.4487e-06	10.9446	0.00752259	11.3066	0.0238011	0.370426	0.0091152	3.50081e-05	0.00101113	7.91926e-05	0.0833754	-3.87657e-06
11.009	0.00572072	10.8001	0.0242623	0.360018	0.00933955	3.44154e-05	0.00330424	0.000150706	0.0865181	-8.14533e-07	10.9734	0.0701112	12.9435	0.141589	0.370606	0.0103671	3.1206e-05	0.00180773	0.000257639	0.127533	5.43083e-06	10.9553	0.00980919	11.0552	0.0224346	0.357564	0.0096289	3.26386e-05	0.00178786	4.77039e-05	0.0862513	-6.61147e-07
11.0197	0.00600631	11.0003	0.0200768	0.363409	0.00909633	3.06726e-05	0.00328069	0.000309642	0.105724	-8.09134e-07	10.984	0.0502594	12.8227	0.105266	0.372552	0.00998459	3.41138e-05	0.00301484	0.000246962	0.125902	5.53534e-06	10.9659	0.0120376	11.2863	0.0226221	0.361279	0.00938657	2.80482e-05	0.000238228	0.000189496	0.0958645	-6.58127e-07
11.0304	0.00428673	11.2311	0.0199106	0.3606	0.00855879	2.37699e-05	0.000838652	5.38843e-05	0.0976469	1.4056e-05	10.9947	0.0310897	12.9627	0.0740825	0.36873	0.00996454	3.66886e-05	0.00163918	0.00024567	0.107754	2.44178e-06	10.9766	0.0150998	11.5102	0.0215743	0.377718	0.00937324	3.96993e-05	0.000822513	1.27868e-07	0.0817065	-3.9023e-06
11.0411	0.00517555	11.1015	0.0181642	0.371957	0.00849127	2.04618e-05	0.00283165	0.000151842	0.0976956	-8.21585e-07	11.0053	0.0220147	12.7913	0.0545665	0.369239	0.00992959	2.97004e-05	0.00298902	0.000291329	0.131691	-6.21511e-07	10.9872	0.0153214	12.2926	0.0225021	0.369342	0.0090383	2.61442e-05	0.000439531	0.000129118	0.0676131	-3.95376e-06
11.0519	0.00411709	10.734	0.0173446	0.384561	0.00886702	2.28688e-05	0.00233891	0.000119577	0.103611	-8.34584e-06	11.016	0.0140095	12.5921	0.0401269	0.372135	0.00998148	2.94295e-05	0.0014272	2.74357e-05	0.115629	8.46213e-06	10.9978	0.0116542	12.3131	0.0213757	0.378164	0.00958627	2.92914e-05	0.000836426	9.73082e-05	0.0903174	-6.76258e-07
11.0626	0.004807	10.2662	0.0193081	0.374388	0.00840242	2.36492e-05	0.0018104	0.000245442	0.101862	6.58818e-06	11.0267	0.0102649	12.4313	0.0302558	0.360935	0.00955807	3.5518e-05	0.00182137	0.000182123	0.109818	1.45961e-05	11.0085	0.01001	11.5363	0.0223231	0.382242	0.00935064	3.49134e-05	0.000630592	0.000144092	0.0936238	-6.6815e-07
11.0733	0.00542307	9.42152	0.021286	0.369907	0.00868456	3.25538e-05	0.00130427	0.000179156	0.114503	-8.09957e-06	11.0373	0.00667393	12.6979	0.0260181	0.379721	0.00941962	2.46526e-05	0.000859433	8.96582e-05	0.108508	-3.67289e-06	11.0191	0.00871904	11.5049	0.0215434	0.369595	0.00955577	2.98264e-05	0.00082269	0.000111724	0.0721393	-3.91005e-06
11.084	0.00799156	9.81256	0.0212929	0.372458	0.00955414	3.73155e-05	0.00130935	2.14525e-05	0.119658	-8.03181e-07	11.048	0.00531011	12.6069	0.0261742	0.356615	0.00960848	2.39433e-05	0.00295678	0.000134731	0.100164	-3.63474e-06	11.0298	0.00657419	12.0243	0.020632	0.362276	0.00943739	2.86847e-05	0.000624661	0.000142878	0.0634347	2.56523e-06
11.0947	0.00757034	11.355	0.0228305	0.372425	0.00940752	2.86442e-05	0.00183018	0.000183615	0.0896937	6.66397e-06	11.0587	0.00592458	12.4066	0.0224946	0.365011	0.00912554	2.78185e-05	0.00195434	0.00019162	0.101805	-3.55235e-06	11.0404	0.00765607	12.4339	0.0206695	0.361814	0.00908668	3.80906e-05	-0.000147875	0.000109759	0.0795323	-3.84178e-06
11.1054	0.00865325	12.2733	0.0222288	0.400222	0.00978473	2.41899e-05	0.000850419	0.00012025	0.102259	6.73762e-06	11.0693	0.00674856	11.965	0.0218092	0.357432	0.00909832	2.62098e-05	0.0017486	0.000159918	0.0925816	-3.51453e-06	11.0511	0.00712576	12.8073	0.0204539	0.355961	0.00941253	2.62221e-05	0.0013728	0.00017143	0.0635732	2.51817e-06
11.1161	0.0102753	12.1979	0.0218095	0.391152	0.00939678	1.56604e-05	0.00133463	0.000377573	0.0972929	6.66148e-06	11.08	0.00840263	12.1858	0.0216272	0.354957	0.00891658	2.95885e-05	0.00192627	0.000114978	0.104173	2.31575e-06	11.0617	0.00745752	12.7416	0.0210652	0.372612	0.00922605	3.18029e-05	0.00179344	0.000159495	0.0835697	2.57666e-06
11.1269	0.016625	12.1645	0.0214488	0.369871	0.00923186	2.62492e-05	0.00232009	5.41662e-05	0.0857617	-8.29161e-06	11.0907	0.0114726	13.046	0.0218536	0.37414	0.00970828	2.52062e-05	0.00270779	0.000101859	0.125498	-6.02794e-07	11.0724	0.00652293	13.2066	0.021273	0.363585	0.00932645	2.8511e-05	0.000641788	0.000163412	0.0725223	-4.00596e-06
11.1376	0.0178594	10.9789	0.0186918	0.396596	0.00903388	2.62905e-05	0.00380667	0.000216011	0.0944799	-8.21436e-07	11.1013	0.0139515	13.4268	0.0220925	0.368432	0.00925942	2.25322e-05	0.00214405	0.000176763	0.0932565	5.3046e-06	11.083	0.00971827	12.9878	0.0220751	0.370457	0.00967921	2.52363e-05	0.0018581	0.000148787	0.0761008	6.03067e-06
11.1483	0.0183369	11.3904	0.0205928	0.386165	0.00933595	2.64513e-05	0.00134219	8.71327e-05	0.105614	3.68243e-05	11.112	0.0172248	13.8485	0.0215927	0.380386	0.00985082	2.5876e-05	0.00197608	0.000117906	0.0957432	8.33763e-06	11.0937	0.0123722	12.8505	0.0224215	0.371812	0.00956524	2.33716e-05	4.24651e-05	0.000143656	0.0725928	-3.91307e-06
11.159	0.0111063	11.3291	0.0199414	0.397094	0.00894314	2.3021e-05	0.00134949	2.21631e-05	0.109118	6.74317e-06	11.1227	0.01949	13.3055	0.0216912	0.389244	0.00975371	3.45491e-05	0.00252479	0.00028239	0.0966079	2.35652e-06	11.1043	0.01316	13.009	0.0229389	0.358283	0.0095873	2.15773e-05	0.000617237	0.000125939	0.0772422	-3.85919e-06
11.1697	0.00952997	10.7541	0.0182352	0.401148	0.00969469	3.68442e-05	0.00182421	0.000118741	0.0904941	6.65113e-06	11.1333	0.0172936	12.6813	0.0229969	0.394826	0.0095047	2.42708e-05	0.00199144	0.000134052	0.102439	-6.13323e-07	11.115	0.0169958	13.0319	0.0216706	0.372223	0.00919567	2.3279e-05	0.000799899	0.000186764	0.0750987	2.51338e-06
11.1804	0.00689224	10.6202	0.0199462	0.421638	0.00989599	3.72018e-05	0.00383479	0.000250312	0.0798364	-8.37135e-06	11.144	0.0141629	12.4188	0.0229271	0.386218	0.00954797	2.67741e-05	0.00122085	0.000133079	0.106047	-3.59127e-06	11.1256	0.0207035	12.9686	0.0215833	0.375196	0.00966591	2.63566e-05	0.00120912	0.000159615	0.0752414	-6.69079e-07
11.1911	0.00841848	10.8236	0.0201499	0.403475	0.00883118	2.77317e-05	0.000845789	0.000316048	0.119448	-8.38547e-06	11.1546	0.0114131	12.606	0.0196011	0.394703	0.00927719	2.58414e-05	0.00220128	0.000150599	0.104126	-3.64893e-06	11.1362	0.0217786	12.4644	0.0217068	0.369431	0.0097227	2.57275e-05	0.00100905	0.00022227	0.068712	2.56358e-06
11.2019	0.00717866	11.2428	0.0180811	0.406077	0.00940273	3.30856e-05	0.00136886	5.57613e-05	0.0784725	1.4539e-05	11.1653	0.00854088	12.2914	0.0209556	0.401762	0.00977464	2.82032e-05	0.00124505	0.000197416	0.0996296	-6.21138e-07	11.1469	0.0218624	12.9051	0.0213832	0.38795	0.0091881	3.01009e-05	0.0010061	0.000190035	0.0834144	-6.64447e-07
11.2126	0.00844647	10.5205	0.0191042	0.410952	0.00941578	3.38023e-05	0.000346957	0.000153266	0.0956919	6.74821e-06	11.176	0.00848073	12.9688	0.022141	0.403063	0.00975325	2.88668e-05	0.00280768	5.889e-05	0.0991352	-6.25817e-07	11.1575	0.0227727	12.3667	0.0213875	0.383331	0.00913137	2.62837e-05	0.000611152	0.000140619	0.084436	5.69771e-06
11.2233	0.0111967	10.2849	0.0184167	0.386324	0.00978299	4.15507e-05	0.00136708	-4.39573e-05	0.0735216	-8.46214e-07	11.1866	0.00835781	12.9779	0.0226643	0.411629	0.00989774	3.24731e-05	0.00260883	0.000198477	0.108274	2.43244e-06	11.1682	0.0161122	12.1019	0.0221532	0.382463	0.00960891	2.4457e-05	0.00137948	7.85648e-05	0.0970036	-6.59143e-07
11.234	0.00969591	9.09995	0.0196278	0.385922	0.00947051	3.10206e-05	0.000341776	-4.281e-05	0.102133	-8.3103e-06	11.1973	0.00763939	12.2005	0.0197134	0.391443	0.00944011	2.93566e-05	0.00216055	0.000102454	0.102147	-3.58024e-06	11.1788	0.0134958	12.1437	0.0204669	0.380119	0.00937205	2.49437e-05	0.000230723	0.000125611	0.076163	-3.8509e-06
11.2447	0.0102533	8.5204	0.0228641	0.386453	0.00917533	3.56445e-05	0.0018201	2.18514e-05	0.10756	6.64501e-06	11.208	0.0102764	12.2526	0.02117	0.394417	0.00965902	2.62024e-05	0.00291048	0.000132455	0.0988467	2.36192e-06	11.1895	0.0119717	12.541	0.020844	0.399187	0.00927032	3.02479e-05	0.000611673	0.00017224	0.0790023	-3.84159e-06
11.2554	0.00673318	8.86249	0.0183325	0.38862	0.00885301	2.97425e-05	-0.000147337	5.20369e-05	0.0933487	1.3566e-05	11.2186	0.0110362	11.2936	0.0198627	0.387288	0.00938044	2.46497e-05	0.00120622	4.16397e-05	0.10422	-3.54376e-06	11.2001	0.0101715	12.3339	0.0206544	0.390132	0.00965484	3.43775e-05	0.000985729	0.000139889	0.0814141	-3.81297e-06
11.2661	0.00534747	9.59206	0.0181475	0.39729	0.00984011	3.02453e-05	0.00129645	0.000116027	0.0707397	-8.0473e-07	11.2293	0.0110271	10.8054	0.0215403	0.380059	0.00928473	2.49616e-05	0.00216622	0.000269119	0.0952606	-6.09634e-07	11.2108	0.00765077	12.1598	0.0205766	0.389044	0.00922777	1.89945e-05	0.000609986	0.000125078	0.0667631	-3.8353e-06
11.2769	0.00475825	10.0604	0.0149955	0.416623	0.00967134	2.39681e-05	0.000340484	-0.000107669	0.109905	-8.32231e-06	11.24	0.0118773	10.1141	0.0201383	0.399202	0.00917949	3.09458e-05	0.00289765	0.000176846	0.107399	5.30457e-06	11.2214	0.0100763	12.0549	0.0201649	0.386069	0.0094645	3.41868e-05	0.000620282	6.36953e-05	0.0956162	9.03163e-06
11.2876	0.00703596	10.4646	0.0147035	0.438272	0.00884881	2.96439e-05	0.0023976	2.26662e-05	0.10761	3.01225e-05	11.2506	0.00985048	10.22	0.0193043	0.39911	0.0093351	2.44346e-05	0.00140653	7.21925e-05	0.109129	2.36223e-06	11.2321	0.0117287	11.7835	0.0200909	0.391151	0.00936052	2.77494e-05	0.0016185	0.000113401	0.0776671	-6.81514e-07
11.2983	0.00616074	8.98828	0.015568	0.428546	0.00943482	2.59638e-05	-0.000160636	-1.0799e-05	0.0858419	6.8863e-06	11.2613	0.00768296	10.6658	0.020661	0.397066	0.00925779	2.87461e-05	0.00140023	0.000176922	0.0984225	1.12182e-05	11.2427	0.0139443	11.4066	0.0213439	0.378647	0.00932638	2.61027e-05	0.000431376	9.6727e-05	0.0866233	2.5983e-06
11.309	0.00761928	8.37107	0.016778	0.411052	0.00908423	3.69809e-05	0.00182537	2.19482e-05	0.0936837	6.67192e-06	11.272	0.00626297	11.0686	0.0181582	0.387634	0.00993933	2.71379e-05	0.00101523	0.000115688	0.110613	5.25199e-06	11.2534	0.0124085	10.4625	0.0190139	0.385696	0.00897107	3.01491e-05	0.000424434	0.000206197	0.0839738	-3.89339e-06
11.3197	0.00622395	8.11854	0.0168012	0.371283	0.00927288	3.38104e-05	0.000330954	-1.02191e-05	0.0961695	-8.08898e-07	11.2826	0.00577775	11.5886	0.0177073	0.394004	0.00935302	2.73259e-05	0.00102252	8.65742e-05	0.0930087	2.34279e-06	11.264	0.0115808	10.4784	0.0216353	0.39811	0.00918273	2.56452e-05	0.00100216	0.000221564	0.0776642	-3.88518e-06
11.3304	0.0077179	8.4604	0.0204513	0.386712	0.00858914	2.0206e-05	0.000824737	5.37723e-05	0.104012	2.14321e-05	11.2933	0.00498979	11.2434	0.0180658	0.379244	0.00986233	3.23029e-05	0.00121427	0.000131966	0.0980796	2.35179e-06	11.2747	0.0119351	10.7703	0.0192264	0.406914	0.00910058	2.6847e-05	-0.000157318	0.00015958	0.0752044	2.57264e-06
11.3411	0.0044348	8.56184	0.0186686	0.389881	0.00942566	2.75613e-05	0.00133065	0.000119362	0.0947735	6.68069e-06	11.3039	0.00668022	11.2526	0.020126	0.379446	0.00942973	2.93261e-05	0.00162074	1.20618e-05	0.102807	2.39784e-06	11.2853	0.00953208	11.5534	0.0175237	0.406623	0.00981876	3.19553e-05	0.00101401	-1.58747e-05	0.0910318	5.84171e-06
11.3519	0.00707845	9.94791	0.0220062	0.429842	0.00951574	2.88943e-05	0.00233437	0.000185233	0.082758	-8.34592e-07	11.3146	0.00552675	10.8244	0.0198915	0.387422	0.00953181	2.39201e-05	0.00215493	0.000147169	0.0997725	5.31502e-06	11.2959	0.0100947	12.1304	0.0158822	0.403002	0.0101498	2.77408e-05	0.00100571	0.000111344	0.0736125	9.02804e-06
11.3626	0.00601121	9.88017	0.0188852	0.420483	0.00993554	2.1501e-05	0.0013212	-1.04087e-05	0.0970126	-8.25241e-07	11.3253	0.00471454	10.0826	0.0216822	0.382325	0.00967486	2.67686e-05	0.00194891	-3.29451e-05	0.101554	1.11309e-05	11.3066	0.00927966	11.4074	0.0181736	0.405986	0.0095883	2.11691e-05	0.000421224	9.48626e-05	0.085381	2.5466e-06
11.3733	0.00596328	9.99554	0.0160735	0.405365	0.0104377	2.85062e-05	0.00181022	8.61757e-05	0.0768996	6.62419e-06	11.3359	0.00508397	10.6427	0.0199566	0.379887	0.0102439	2.6638e-05	0.00119949	0.000145071	0.107642	-5.98729e-07	11.3172	0.00918794	11.1223	0.0193065	0.400544	0.00920028	3.53228e-05	0.00100945	0.00014374	0.0876116	-6.74155e-07
11.384	0.00661544	9.5427	0.0187101	0.409174	0.0102774	2.40623e-05	0.000337477	5.45623e-05	0.0738806	6.69435e-06	11.3466	0.0047229	11.1451	0.0198283	0.394916	0.0105808	3.23985e-05	0.00159529	5.70552e-05	0.108206	-3.57425e-06	11.3279	0.00946389	10.4549	0.0192409	0.407983	0.00964742	3.07414e-05	0.000423646	0.000159154	0.0785152	2.56443e-06
11.3947	0.00988141	9.85547	0.0153513	0.3976	0.0104457	3.12682e-05	0.00183361	8.73316e-05	0.119286	6.71236e-06	11.3573	0.00639283	11.6738	0.0188877	0.397998	0.0102059	2.80332e-05	0.00143409	0.000119514	0.102229	-6.20236e-07	11.3385	0.00779532	10.5695	0.0183201	0.397797	0.00948421	3.25747e-05	0.0013871	6.34536e-05	0.0930441	-3.89011e-06
11.4054	0.00825142	10.4493	0.0176954	0.411322	0.0104664	3.31773e-05	0.000854582	8.92666e-05	0.0875173	6.86074e-06	11.3679	0.00628351	11.721	0.016881	0.409308	0.0103099	2.49107e-05	0.00201277	0.000211975	0.0915693	2.40648e-06	11.3492	0.00780966	10.3678	0.019737	0.388305	0.00953405	2.65426e-05	0.00138108	0.000142011	0.0878618	5.74917e-06
11.4161	0.0074599	10.9888	0.0207305	0.424944	0.0110024	2.57519e-05	0.00186415	-1.07068e-05	0.083174	6.82677e-06	11.3786	0.00707878	12.2353	0.0191751	0.401066	0.0106907	2.64826e-05	0.00142427	0.000149124	0.110644	-6.16066e-07	11.3598	0.00737919	11.0239	0.0189563	0.403264	0.00970417	3.04341e-05	0.00120629	8.01432e-05	0.0719189	2.57961e-06
11.4269	0.00781379	11.0741	0.0187782	0.415188	0.0102424	3.32431e-05	0.00340843	0.00012286	0.110345	1.4602e-05	11.3893	0.00843392	11.975	0.0191538	0.400363	0.0105286	2.70293e-05	0.00140622	0.000132169	0.0958612	-3.5695e-06	11.3705	0.00781679	10.9286	0.018063	0.425494	0.0100438	3.2057e-05	3.52613e-05	9.80561e-05	0.0837308	-6.90861e-07
11.4376	0.00481374	9.77434	0.0197025	0.40027	0.0104348	2.68615e-05	0.00135112	8.84976e-05	0.115998	-8.48041e-07	11.3999	0.00682307	11.9643	0.0180486	0.409861	0.0113735	3.03871e-05	0.00141835	0.000133285	0.0915189	5.35965e-06	11.3811	0.00927943	10.883	0.0185062	0.416913	0.0104769	2.70717e-05	0.00180004	0.000128762	0.0749317	-6.80922e-07
11.4483	0.00595834	10.235	0.0260152	0.374282	0.0111831	3.56633e-05	0.00187481	-1.07746e-05	0.112259	6.86977e-06	11.4106	0.00603361	11.8227	0.019687	0.406203	0.0106966	2.22813e-05	0.000281881	0.000117816	0.0873333	-6.1217e-07	11.3918	0.0101321	11.2348	0.0192105	0.419016	0.0101231	3.19572e-05	0.000610637	0.000126278	0.071304	2.54126e-06
11.459	0.00639247	10.1976	0.0224522	0.396329	0.0111699	2.43392e-05	0.000841183	2.22882e-05	0.0931561	-8.45667e-06	11.4212	0.0056296	12.0584	0.0190932	0.412918	0.0109151	2.94013e-05	0.00198076	0.000132873	0.11217	2.3658e-06	11.4024	0.0112405	11.115	0.0170445	0.416125	0.0106535	3.09658e-05	0.000600638	9.32396e-05	0.0804719	-6.57693e-07
11.4697	0.00482891	10.8878	0.0200958	0.415041	0.0124233	2.84836e-05	0.00180494	5.39489e-05	0.0891572	-8.26079e-07	11.4319	0.00522218	11.3326	0.0185107	0.403685	0.0110717	2.60988e-05	0.00140497	2.68554e-05	0.0996235	-6.07909e-07	11.4131	0.00840425	11.6406	0.0186283	0.407285	0.0107702	2.25151e-05	0.00118187	9.43188e-05	0.0909561	1.2112e-05
11.4804	0.00483185	10.8454	0.0200589	0.420618	0.0119018	2.57654e-05	0.000809676	5.31826e-05	0.0953678	-8.14905e-06	11.4426	0.00393662	11.0782	0.0176203	0.393045	0.0107825	2.62217e-05	0.00194385	0.000204528	0.0945461	8.16202e-06	11.4237	0.00829273	11.483	0.0176832	0.411871	0.0104091	2.46281e-05	0.000996336	0.000110715	0.0954669	2.54513e-06
11.4911	0.00617989	10.2024	0.0189357	0.398034	0.011025	2.91651e-05	0.00177416	8.46845e-05	0.0970024	6.50597e-06	11.4532	0.00501558	11.3111	0.0174364	0.405921	0.010776	2.83959e-05	0.00103365	0.00016246	0.0959818	-6.10008e-07	11.4344	0.00793861	10.6849	0.0179595	0.403765	0.0105824	2.2428e-05	0.000617761	0.000112025	0.0806753	-3.93051e-06
11.5019	0.00662187	9.8607	0.019866	0.390774	0.0113343	3.49822e-05	0.00233742	2.21877e-05	0.103349	-8.422e-07	11.4639	0.00550468	11.5986	0.0190811	0.386546	0.0113856	2.38354e-05	0.00158987	0.000161645	0.103327	2.34387e-06	11.445	0.00659973	10.4257	0.0196132	0.398376	0.0104394	2.71864e-05	0.000612392	0.000174519	0.0655428	9.00485e-06
11.5126	0.00454624	9.40977	0.0219354	0.394593	0.0105198	4.28501e-05	0.00135788	0.000189043	0.125676	-8.5644e-07	11.4746	0.00590526	11.4926	0.0167241	0.423071	0.0114424	2.72167e-05	0.00160718	0.000163379	0.0953355	-6.1376e-07	11.4556	0.00808497	10.7997	0.0190128	0.421252	0.0107412	3.01526e-05	0.00138582	0.000174521	0.0962409	-3.89888e-06
11.5233	0.00697277	9.51324	0.0218415	0.40149	0.0110168	3.82833e-05	-0.000683356	0.00015695	0.0999305	-8.63369e-07	11.4852	0.00500564	11.1415	0.0169605	0.413015	0.0113632	2.74945e-05	0.00212705	0.000144994	0.104859	5.23331e-06	11.4663	0.00570567	11.5159	0.0183035	0.405611	0.0109744	2.74676e-05	0.00118289	1.40406e-07	0.0846168	8.93503e-06
11.534	0.00527565	9.08814	0.0193453	0.408867	0.0112557	4.29525e-05	0.000826654	5.44422e-05	0.0909191	6.67468e-06	11.4959	0.00526725	10.8561	0.0164493	0.419154	0.0113103	2.80873e-05	0.00195326	0.000175593	0.0957152	2.32964e-06	11.4769	0.00687511	12.0193	0.0179132	0.419001	0.0115965	3.69239e-05	0.0010078	8.01575e-05	0.0927216	-6.80135e-07
11.5447	0.00312802	9.88522	0.0208289	0.41527	0.0114151	4.08315e-05	-0.000166852	8.74276e-05	0.0722181	-8.39442e-06	11.5066	0.00389096	10.4171	0.0168184	0.397526	0.0105913	2.13679e-05	0.00160466	7.23747e-05	0.117248	-3.58846e-06	11.4876	0.00578722	12.1379	0.0178292	0.412614	0.0114337	3.13478e-05	0.000809939	0.000127805	0.0853961	2.56955e-06
11.5554	0.0061951	10.2795	0.0194113	0.424832	0.0115769	2.19043e-05	0.00184024	0.000120828	0.0765364	-8.46323e-07	11.5172	0.00510753	10.1121	0.0205288	0.398425	0.0110731	2.92027e-05	0.00219046	0.000149265	0.0916106	-6.18624e-07	11.4982	0.0052308	12.0056	0.0176066	0.398291	0.0114067	3.79145e-05	0.000616536	8.01431e-05	0.0803072	2.57602e-06
11.5661	0.00634678	10.2399	0.0183041	0.416291	0.0112003	3.39073e-05	0.00284553	0.000186632	0.0717285	-8.47058e-07	11.5279	0.0042559	9.91756	0.0194827	0.401979	0.0110303	3.25793e-05	0.00217606	0.000102829	0.0949529	-3.5968e-06	11.5089	0.00631906	11.4795	0.0190516	0.389058	0.0107952	3.63352e-05	0.00099082	0.000157619	0.0829613	-6.70077e-07
11.5769	0.00456702	10.1461	0.0185402	0.391882	0.0112471	2.27713e-05	0.00379276	-1.04445e-05	0.119358	1.41496e-05	11.5386	0.00492476	10.2417	0.0193159	0.416947	0.0112668	3.30757e-05	0.000282109	0.00014651	0.105558	2.34021e-06	11.5195	0.00542426	11.211	0.0195513	0.393421	0.0110551	3.74494e-05	0.0019582	6.33576e-05	0.082817	5.75954e-06
11.5876	0.00225088	9.99631	0.0216808	0.387058	0.0109547	2.38687e-05	0.000819758	0.000150948	0.0808785	6.63491e-06	11.5492	0.00469454	10.7043	0.0200098	0.403519	0.011325	3.35519e-05	0.00103081	0.00019161	0.0849242	-3.5582e-06	11.5302	0.00656651	10.6664	0.0211993	0.393205	0.011378	3.4201e-05	0.000985304	0.000125497	0.08038	-3.85568e-06
11.5983	0.00388395	9.90094	0.0202182	0.398024	0.0114258	3.4705e-05	0.00132174	0.000119508	0.077611	-8.38294e-07	11.5599	0.00518025	11.3558	0.0206493	0.425134	0.0117186	2.83366e-05	0.00159698	8.69997e-05	0.100095	-6.10279e-07	11.5408	0.00495567	10.3976	0.022582	0.405062	0.0118418	3.63097e-05	0.00175728	0.000267668	0.0933487	2.5326e-06
11.609	0.00470711	9.8227	0.021214	0.39452	0.011477	2.90946e-05	0.000833708	8.79656e-05	0.123026	-8.47841e-07	11.5705	0.00529611	11.3964	0.0196604	0.416788	0.0116538	3.05225e-05	0.0016192	0.000210062	0.111023	5.38094e-06	11.5515	0.00802958	11.1287	0.018812	0.415205	0.011533	3.47874e-05	0.00119605	0.000111712	0.0826376	-6.79247e-07
11.6197	0.00512847	10.2824	0.0213355	0.395602	0.0109436	4.02743e-05	0.000841448	-1.06987e-05	0.0772781	6.82029e-06	11.5812	0.00481549	11.4045	0.0209221	0.408595	0.0123768	3.72561e-05	0.00202406	2.75953e-05	0.0922268	2.41017e-06	11.5621	0.00633608	11.2006	0.0194304	0.410787	0.0112362	3.39958e-05	0.000420353	6.42816e-05	0.0760341	-3.94606e-06
11.6304	0.00488871	10.9098	0.0210885	0.393908	0.0119569	4.04661e-05	0.00084501	8.92529e-05	0.0914037	6.85247e-06	11.5919	0.00524808	11.0034	0.0202075	0.413616	0.0117941	3.62699e-05	0.00185111	0.000152524	0.0931963	-3.70088e-06	11.5728	0.00836133	11.6179	0.0174692	0.413743	0.0114841	3.72003e-05	0.000619091	0.000161374	0.0769006	-6.87638e-07
11.6411	0.006144	11.0742	0.018481	0.386872	0.0119219	4.15012e-05	0.000333656	0.00022163	0.137005	-8.53499e-06	11.6025	0.00603468	11.4744	0.0232986	0.413131	0.0118707	3.82497e-05	0.00244403	0.000200011	0.109478	2.4443e-06	11.5834	0.00629303	10.854	0.0176257	0.418175	0.0112115	3.92324e-05	0.000805607	9.57082e-05	0.0931516	-6.79564e-07
11.6519	0.00453014	10.4759	0.0227371	0.387794	0.0118153	3.78757e-05	0.00388488	8.88852e-05	0.0880879	-8.57943e-07	11.6132	0.00501515	11.96	0.0190614	0.392637	0.0117306	3.85308e-05	0.00221226	7.36825e-05	0.0976388	8.46163e-06	11.594	0.00617996	11.222	0.0192588	0.419258	0.0111414	3.14374e-05	0.00100445	9.61682e-05	0.0820855	5.83061e-06
11.6626	0.00550947	11.1441	0.0256148	0.380904	0.0118002	3.64362e-05	0.000834956	-4.36267e-05	0.113802	6.78074e-06	11.6239	0.00483807	11.5889	0.0198847	0.40133	0.0115272	3.36053e-05	0.00294653	0.000103248	0.0973125	-6.18486e-07	11.6047	0.00622169	10.692	0.0181968	0.418822	0.0113694	2.73172e-05	0.0011938	0.000159435	0.0759723	-3.92132e-06
11.6733	0.0077304	11.1375	0.0252956	0.403006	0.0121052	2.55435e-05	0.000329538	0.000186862	0.131971	-8.4644e-06	11.6345	0.00444119	10.7672	0.0197762	0.395079	0.0118856	2.87751e-05	0.00122347	4.1921e-05	0.0988992	-3.56955e-06	11.6153	0.00734896	10.7766	0.0176041	0.408369	0.0115644	2.62897e-05	0.000609625	7.96873e-05	0.0873144	-6.79545e-07
11.684	0.00483183	10.9964	0.0260179	0.393673	0.012213	2.6172e-05	0.000814287	5.40303e-05	0.0883081	-8.28362e-06	11.6452	0.00404358	11.0609	0.0199634	0.407895	0.0114614	2.86742e-05	0.00234095	0.000146577	0.0915121	-6.09277e-07	11.626	0.00697409	10.5763	0.0171387	0.410057	0.0113129	2.89879e-05	0.00194943	0.000189232	0.0808181	-6.73363e-07
11.6947	0.00486873	11.4393	0.0240839	0.372218	0.0120598	3.0876e-05	0.00327555	0.000150679	0.099716	-8.28505e-06	11.6559	0.00496349	10.8246	0.0207752	0.403751	0.0119583	3.48174e-05	0.00121842	1.18225e-05	0.123069	2.33689e-06	11.6366	0.00802718	11.0116	0.0181305	0.40865	0.0112621	2.7114e-05	0.000594463	4.67262e-05	0.0727687	2.49673e-06
11.7054	0.00542762	11.0719	0.0246486	0.364894	0.0115685	2.606e-05	0.00228037	0.000214154	0.0917106	-8.24882e-06	11.6665	0.00482071	11.2136	0.0220148	0.405251	0.0118908	3.76097e-05	0.00178582	0.000222068	0.106678	2.34588e-06	11.6473	0.00740384	10.9089	0.0197587	0.394701	0.0107192	3.36214e-05	0.00250483	9.39086e-05	0.0870666	2.51243e-06
11.7161	0.00397912	11.7075	0.0252111	0.380596	0.0122887	3.96841e-05	0.00332334	5.48417e-05	0.0983038	6.71762e-06	11.6772	0.00447463	11.4054	0.0219303	0.40498	0.0116538	2.92881e-05	0.00124637	-3.20028e-06	0.111449	5.40013e-06	11.6579	0.00687505	10.6333	0.0180844	0.393576	0.0115535	3.44902e-05	0.000218711	3.17498e-05	0.0757988	2.54027e-06
11.7269	0.00429878	12.1911	0.0246648	0.38702	0.0122912	4.83018e-05	0.00133184	8.80234e-05	0.0940079	-8.5177e-07	11.6879	0.00404605	11.4108	0.0196436	0.409829	0.0117706	3.21652e-05	0.00336479	0.000119774	0.122092	2.40181e-06	11.6686	0.00956664	11.1829	0.0195869	0.373869	0.011112	3.51138e-05	0.00176753	9.53153e-05	0.08749	-3.90628e-06
11.7376	0.00548189	11.6319	0.0252342	0.395523	0.0129201	2.32441e-05	0.00234923	0.000154633	0.119873	6.79229e-06	11.6985	0.00489598	11.7917	0.0205227	0.411852	0.0119839	2.76635e-05	0.00163934	0.000104519	0.125849	-3.65774e-06	11.6792	0.00841115	11.7896	0.0205335	0.397553	0.0116687	3.45274e-05	0.00137649	0.000110881	0.0758781	2.54249e-06
11.7483	0.00781641	12.0346	0.0237896	0.394578	0.013114	3.70808e-05	0.00280602	5.45241e-05	0.101562	6.67766e-06	11.7092	0.00373237	12.1167	0.0212107	0.392429	0.0126671	3.76391e-05	0.00259989	0.000135276	0.104107	-6.27187e-07	11.6899	0.00853424	11.2832	0.0213601	0.395723	0.0115029	4.17568e-05	0.00154472	9.35792e-05	0.0824467	-6.67011e-07
11.759	0.00639487	12.125	0.0203787	0.413528	0.0142283	3.13958e-05	0.00132568	2.21964e-05	0.0975257	6.72952e-06	11.7198	0.00460833	12.1414	0.0213278	0.408503	0.0123933	2.75687e-05	0.00185623	0.000168278	0.10754	-6.35755e-07	11.7005	0.0092304	12.1978	0.0234884	0.390938	0.0120617	3.50073e-05	0.00234014	0.000142468	0.0885334	2.541e-06
11.7697	0.0127638	12.3272	0.0190856	0.392971	0.0128459	3.13815e-05	0.000824232	5.49257e-05	0.0723843	-8.4952e-07	11.7305	0.00365356	12.7303	0.0205584	0.405268	0.012161	3.11948e-05	0.00165904	5.90224e-05	0.10858	1.77606e-05	11.7112	0.00810521	12.1934	0.0229017	0.39918	0.0122195	3.09009e-05	0.00175175	0.000141724	0.0867637	-6.74312e-07
11.7804	0.0221149	11.6798	0.0217864	0.393865	0.0131625	3.18262e-05	0.00286537	0.00025493	0.079282	6.82115e-06	11.7412	0.00363295	12.2444	0.0197308	0.424596	0.012523	3.36184e-05	0.00318303	4.30299e-05	0.0898019	-6.28837e-07	11.7218	0.0106401	12.3256	0.022156	0.409861	0.0122186	2.79786e-05	0.00194483	0.000236283	0.0785518	-6.75072e-07
11.7911	0.0275704	11.3334	0.0248697	0.4125	0.0128811	3.49212e-05	0.000334006	-0.000112476	0.0818355	6.95475e-06	11.7518	0.00497254	12.3101	0.0210007	0.405763	0.0127589	2.77907e-05	0.00276124	0.000148949	0.0985458	1.13626e-05	11.7325	0.00862929	12.4918	0.0207964	0.401316	0.0120157	3.29909e-05	0.00175798	0.000142278	0.0744306	-6.7747e-07
11.8019	0.0292696	11.4485	0.0224022	0.416215	0.0131432	2.23167e-05	0.00339952	0.000190066	0.107563	-8.69556e-07	11.7625	0.00474735	12.4089	0.0205124	0.412468	0.0124555	3.45387e-05	0.00139656	0.000145262	0.0964928	-3.52664e-06	11.7431	0.00953052	12.0276	0.0209339	0.413487	0.0122858	3.65617e-05	0.000796911	4.76856e-05	0.090465	-3.90433e-06
11.8126	0.0246922	11.4454	0.0229008	0.39625	0.0127895	1.98513e-05	0.00237308	0.000189847	0.09265	-8.60348e-06	11.7732	0.00487311	12.3292	0.0220048	0.398273	0.0123774	2.71069e-05	0.00283336	0.000157581	0.101843	2.28006e-06	11.7537	0.00797952	12.5882	0.0195436	0.405575	0.0123335	3.70238e-05	0.00178566	0.000112475	0.0738507	5.84215e-06
11.8233	0.0179169	10.973	0.0233583	0.391162	0.0127873	5.02938e-05	0.00181563	0.000152548	0.128825	6.69811e-06	11.7838	0.00517592	11.5915	0.0207665	0.401069	0.012159	3.77812e-05	0.00264507	4.06659e-05	0.0958931	-5.9482e-07	11.7644	0.00584145	12.6435	0.0186746	0.428144	0.0122884	3.37209e-05	0.00120506	0.000177709	0.0908098	-6.93265e-07
11.834	0.0178396	11.8044	0.0268421	0.404266	0.0129959	3.88713e-05	0.00284686	2.23753e-05	0.0836917	6.78077e-06	11.7945	0.00480803	11.5853	0.0224103	0.38634	0.0127587	3.56514e-05	0.0021526	0.000146242	0.0897267	1.11551e-05	11.775	0.00808953	12.2276	0.0196194	0.412225	0.0130117	3.38868e-05	0.00180446	0.000162363	0.0836259	9.20576e-06
11.8447	0.0166741	11.1451	0.0230346	0.404151	0.013648	2.89001e-05	0.00281372	0.000217934	0.0885021	-8.4897e-07	11.8052	0.00497489	11.8651	0.0224084	0.387212	0.0120955	3.28005e-05	0.00254379	0.000222492	0.107656	8.27166e-06	11.7857	0.00603761	11.8412	0.0207734	0.398708	0.0121492	3.72153e-05	0.000821006	8.19067e-05	0.0870052	-7.02771e-07
11.8554	0.013671	11.4326	0.0230391	0.415094	0.0138721	5.25286e-05	0.00131233	0.000184652	0.0929859	-8.46309e-07	11.8158	0.00535211	11.7398	0.0238326	0.404022	0.0125065	3.10757e-05	0.0036767	0.000313243	0.0999533	5.31816e-06	11.7963	0.00759368	11.8159	0.0233203	0.40926	0.0126494	3.46668e-05	0.0006212	0.000147309	0.0874566	5.95174e-06
11.8661	0.010763	11.1909	0.0197402	0.409696	0.0130203	3.46118e-05	0.00378407	-1.04427e-05	0.0792883	2.16497e-05	11.8265	0.00478813	12.3339	0.0244355	0.410283	0.0136693	3.62818e-05	0.00314034	2.72346e-05	0.10243	8.35811e-06	11.807	0.00715104	12.0188	0.0237187	0.399241	0.0127341	3.31173e-05	0.00241498	0.000114537	0.0928269	2.62297e-06
11.8769	0.00793825	11.2054	0.0233664	0.399583	0.0131939	4.10905e-05	0.00333418	0.000285179	0.096865	-8.45752e-06	11.8371	0.0058186	12.1466	0.0241984	0.4067	0.0128524	3.76716e-05	0.00222085	0.000166209	0.107009	2.40382e-06	11.8176	0.00910243	11.796	0.0251513	0.390351	0.0127308	3.96655e-05	0.00280818	0.000114323	0.0782132	5.93644e-06
11.8876	0.00707022	10.9036	0.0233615	0.415687	0.013315	3.88263e-05	0.00435341	2.23514e-05	0.0835897	-8.59089e-07	11.8478	0.00878145	13.0653	0.0213841	0.414068	0.0133541	3.94447e-05	0.00224451	0.000136834	0.0918713	-6.36419e-07	11.8283	0.00913256	11.4216	0.0239563	0.396926	0.0125759	2.91288e-05	0.00218332	9.67958e-05	0.0870424	-6.93385e-07
11.8983	0.00890894	10.8699	0.0219846	0.420611	0.0132507	3.5862e-05	0.00130857	0.000184369	0.104327	6.66731e-06	11.8585	0.0123727	11.9815	0.0212099	0.42249	0.0129037	3.22462e-05	0.00357008	5.84472e-05	0.109906	8.47482e-06	11.8389	0.00794562	11.9714	0.0219872	0.40354	0.0127768	3.72181e-05	0.00218621	3.24148e-05	0.0809208	-3.97685e-06
11.909	0.00566107	11.5821	0.0195999	0.4067	0.013262	4.14108e-05	0.00129638	8.61697e-05	0.0891569	-8.28274e-06	11.8691	0.0136536	12.821	0.021703	0.437695	0.0131558	3.27972e-05	0.00319488	0.000151369	0.0952874	-3.67617e-06	11.8496	0.00650559	12.0744	0.0233773	0.413994	0.0125996	3.94427e-05	0.000606826	0.000112242	0.0891882	2.56932e-06
11.9197	0.00587948	11.475	0.0185068	0.418104	0.0136046	4.49337e-05	0.00375514	0.000279263	0.081568	-8.39255e-07	11.8798	0.0122069	11.9183	0.0210428	0.406094	0.0131059	3.95339e-05	0.00219925	0.000118783	0.100338	5.38018e-06	11.8602	0.00742415	12.0211	0.0197777	0.413682	0.0128007	2.99172e-05	0.000800823	9.61018e-05	0.0802199	-3.94306e-06
11.9304	0.0087017	12.1087	0.0225194	0.421254	0.0128388	3.45861e-05	0.00278872	0.000119114	0.104049	1.41404e-05	11.8905	0.0115081	11.7554	0.0218357	0.41491	0.0128754	3.23561e-05	0.00162924	0.000134086	0.120304	-6.24243e-07	11.8709	0.00772008	12.3675	0.0219283	0.426996	0.0134268	3.36423e-05	0.00137514	0.000222295	0.0813516	-6.84116e-07
11.9411	0.0125598	12.0701	0.0213465	0.41254	0.0143214	3.1434e-05	0.00131987	0.00018621	0.118903	1.43188e-05	11.9011	0.011786	10.4295	0.0188469	0.359406	0.0115939	3.49521e-05	0.00111624	0.000147123	0.0811817	-5.5815e-07	11.8815	0.00875829	12.2925	0.0212649	0.406908	0.0131486	3.42626e-05	0.00212638	6.29451e-05	0.0583394	-6.77087e-07
11.9519	0.0167819	11.9098	0.0226851	0.414938	0.0133232	3.64418e-05	0.0033447	0.000154357	0.127415	-8.49423e-06	11.9118	0.0143246	10.6467	0.0217333	0.376349	0.011337	3.04891e-05	0.00199098	0.000204064	0.0969286	-3.28126e-06	11.8922	0.00959787	11.8458	0.0213854	0.40458	0.0123852	3.7807e-05	0.00172604	7.7879e-05	0.0736797	-3.83393e-06
11.9626	0.0216203	11.9919	0.0166345	0.389222	0.0139835	3.07173e-05	0.000321547	-1.0731e-05	0.105068	-8.57669e-06	11.9225	0.0160171	10.8365	0.0175346	0.367198	0.0116862	3.35044e-05	0.000962686	3.87173e-05	0.0912583	-5.67956e-07	11.9028	0.0142699	11.7527	0.0221034	0.399825	0.0132022	4.1386e-05	0.00252544	0.000221378	0.0792631	-6.82078e-07
11.9733	0.023158	11.5543	0.0213105	0.401892	0.0134999	4.45796e-05	0.00289898	0.000258648	0.0794229	-8.67269e-06	11.9331	0.0209319	11.9642	0.0205328	0.419149	0.0129744	3.44247e-05	0.00322088	0.000121376	0.098452	5.49652e-06	11.9134	0.0177457	12.5384	0.0259351	0.39482	0.0133661	3.64403e-05	0.0025584	8.02053e-05	0.0643642	-3.94895e-06
11.984	0.0261986	11.2212	0.02184	0.406788	0.0127242	3.55474e-05	0.00235527	-4.40063e-05	0.100066	6.83212e-06	11.9438	0.0218689	12.0511	0.0178671	0.419469	0.0133586	3.65226e-05	0.00262349	4.32632e-05	0.0934677	-6.34923e-07	11.9241	0.023406	12.6405	0.0245296	0.380534	0.0135761	3.5104e-05	0.00139234	0.000160993	0.079785	-3.96741e-06
11.9947	0.0202957	10.6482	0.0232077	0.417517	0.0122367	3.87136e-05	0.00333127	0.00015382	0.113391	-8.46583e-06	11.9545	0.0200279	11.9095	0.0171815	0.419755	0.0124568	4.0117e-05	0.00259043	0.000119188	0.118655	-6.27014e-07	11.9347	0.0281312	12.7641	0.0267929	0.390591	0.0136508	4.17439e-05	0.00118497	0.000175477	0.0874407	2.55527e-06
12.0054	0.0177869	11.187	0.0226871	0.383914	0.0135367	4.9028e-05	0.00224858	-4.20281e-05	0.0936929	-8.18528e-06	11.9651	0.0180957	11.4723	0.0200195	0.403413	0.0126165	3.3117e-05	0.00238279	8.79752e-05	0.105911	-6.2274e-07	11.9454	0.0329412	13.2441	0.0257337	0.374621	0.0131455	3.21542e-05	0.00137282	0.000127076	0.0861605	5.77148e-06
12.0161	0.0148118	11.896	0.0212277	0.40456	0.0134679	3.88093e-05	0.0032382	5.36446e-05	0.086683	6.56127e-06	11.9758	0.0169026	11.6632	0.0226066	0.417034	0.0126177	3.46869e-05	0.00223695	0.000120695	0.101536	-6.35248e-07	11.956	0.0411986	14.0657	0.0278793	0.37543	0.013965	4.10643e-05	0.00315335	0.00025714	0.0743386	-3.96269e-06
12.0269	0.0129626	12.0054	0.0201937	0.39153	0.012986	3.09808e-05	0.0027794	0.000118886	0.100978	2.1587e-05	11.9864	0.0159743	11.404	0.0195535	0.414892	0.0130364	2.69237e-05	0.00243057	0.000198136	0.106795	2.41506e-06	11.9667	0.0421181	14.575	0.0263173	0.377282	0.0140591	3.65038e-05	0.00119143	0.000128458	0.0950821	5.83371e-06
12.0376	0.0174986	13.409	0.0220448	0.429562	0.0132267	3.15747e-05	0.00132182	0.00021999	0.0689202	2.20005e-05	11.9971	0.0133634	12.7421	0.0227261	0.424562	0.0127394	3.10126e-05	0.00109267	0.000169541	0.0882083	-6.44614e-07	11.9773	0.0448635	14.6328	0.0263544	0.353509	0.0143759	3.24665e-05	0.0015807	0.000144333	0.0794595	2.56719e-06
12.0483	0.0154655	14.0223	0.0191917	0.451176	0.0141207	4.15383e-05	0.00184026	-4.39176e-05	0.0783156	-8.70149e-07	12.0078	0.0118544	13.3842	0.0207173	0.426435	0.0133853	2.92927e-05	0.00201883	8.86012e-05	0.105058	2.38453e-06	11.988	0.0474101	14.8344	0.0289635	0.354311	0.0140104	3.39756e-05	0.00275411	0.000208478	0.0817	-3.95441e-06
12.059	0.0171357	14.5461	0.015599	0.42614	0.0134306	2.88743e-05	0.00180584	0.000315579	0.0999403	6.6906e-06	12.0184	0.0102262	15.0891	0.0198932	0.434342	0.0137645	3.23093e-05	0.00280994	8.94643e-05	0.103659	2.40756e-06	11.9986	0.0481942	14.8475	0.0304798	0.366096	0.013942	3.51576e-05	0.00176025	0.000190733	0.0638373	2.54456e-06
12.0697	0.014885	14.4426	0.0166196	0.441754	0.0142203	3.26064e-05	0.00532062	0.000251621	0.0907805	-8.59e-07	12.0291	0.00609187	15.803	0.0182783	0.429962	0.0136954	3.29914e-05	0.00202499	5.81788e-05	0.103747	2.39084e-06	12.0093	0.0428644	14.741	0.0280831	0.371965	0.013499	3.76529e-05	0.00195476	0.000206725	0.0862856	-6.88516e-07
12.0804	0.0121804	13.0988	0.0192917	0.41442	0.0138357	3.16505e-05	0.00224704	8.51881e-05	0.0890559	6.52659e-06	12.0398	0.00569524	15.3756	0.0188032	0.426428	0.0137162	3.71254e-05	0.00260419	0.000150457	0.0926883	5.4198e-06	12.0199	0.0296278	14.3319	0.0266102	0.379278	0.0136924	3.68344e-05	0.000784248	0.00031519	0.0746401	2.52323e-06
12.0911	0.0111802	12.1377	0.0203648	0.419799	0.0132637	4.17724e-05	0.00378094	0.000314166	0.0889612	-8.51475e-07	12.0504	0.0051706	15.9243	0.0183453	0.427378	0.0136513	4.09874e-05	0.00335418	0.000119108	0.0802303	-3.63719e-06	12.0306	0.0256269	14.8892	0.0249095	0.389442	0.0136152	3.10976e-05	0.000981076	0.000142637	0.0732637	-6.86497e-07
12.1019	0.00731098	11.4928	0.0223917	0.401748	0.0134898	3.8347e-05	0.000806457	0.000250076	0.120952	-8.54644e-07	12.0611	0.00521723	15.2147	0.0188763	0.424555	0.0132171	3.57355e-05	0.00181295	0.000193922	0.114022	-6.22954e-07	12.0412	0.0217751	14.8513	0.0243063	0.385576	0.0134126	3.59796e-05	1.49213e-05	0.000126616	0.0823365	2.53167e-06
12.1126	0.00925681	12.2432	0.0210909	0.403036	0.0141381	5.38509e-05	0.00235377	-4.40736e-05	0.0933353	1.45519e-05	12.0718	0.00478942	13.6265	0.0218478	0.412392	0.0138196	2.90538e-05	0.00162521	0.000118223	0.0974617	-6.23583e-07	12.0518	0.0191127	16.0262	0.0251184	0.398774	0.0130757	3.2311e-05	0.00157098	0.000271186	0.0900965	2.55305e-06
12.1233	0.00673414	12.3678	0.0254451	0.410295	0.013641	4.96826e-05	0.00232897	8.83628e-05	0.113772	-8.49903e-06	12.0824	0.00547617	13.3296	0.0203126	0.401103	0.0128485	3.52979e-05	0.00253899	8.67451e-05	0.093457	2.33325e-06	12.0625	0.0139598	16.1627	0.0210938	0.395278	0.0137681	3.60266e-05	0.00138522	0.000176688	0.0915783	-6.96705e-07
12.134	0.00924829	11.3088	0.0202515	0.390076	0.012422	3.63735e-05	0.00273724	0.000181031	0.0883099	6.53969e-06	12.0931	0.00695599	12.8415	0.0190118	0.41014	0.0124012	4.43162e-05	0.00181744	0.000118375	0.119412	2.3668e-06	12.0731	0.0125868	16.9	0.02246	0.39944	0.0138371	3.67729e-05	0.00139424	0.000113253	0.0877239	5.87405e-06
12.1447	0.00681628	12.1402	0.0239103	0.401573	0.0125661	3.29869e-05	0.00079017	0.000181597	0.115932	-8.40405e-07	12.1037	0.00635862	12.1969	0.0201554	0.407731	0.0127588	4.03036e-05	0.00241448	0.000135128	0.118398	5.41986e-06	12.0838	0.0111176	16.9128	0.0227048	0.399994	0.0136403	3.38087e-05	0.00118121	0.000191509	0.0777584	-6.928e-07
12.1554	0.00598224	11.7617	0.0232922	0.4022	0.01303	2.14435e-05	0.00276088	0.000118319	0.0843565	6.59764e-06	12.1144	0.00749613	12.4122	0.0183411	0.4224	0.0126918	3.96731e-05	0.00127255	8.96534e-05	0.087289	-6.36727e-07	12.0944	0.0110408	16.6466	0.0224009	0.383331	0.0135643	2.95638e-05	0.00136313	0.000142384	0.0718134	2.52958e-06
12.1661	0.00786709	12.2572	0.0250032	0.414134	0.0141003	3.91014e-05	0.00285002	0.000155369	0.105697	-8.55577e-06	12.1251	0.00745189	11.5366	0.0188279	0.409219	0.0128486	3.44853e-05	0.00125016	0.000209638	0.095658	5.36021e-06	12.1051	0.0102115	15.4631	0.0244397	0.386005	0.0131991	3.6524e-05	0.00136518	0.000364255	0.0688711	2.53368e-06
12.1769	0.00752303	11.9578	0.0207522	0.410293	0.0127843	3.47462e-05	0.00129988	0.000119678	0.115062	2.17255e-05	12.1357	0.00668144	12.0674	0.0173278	0.416684	0.0123772	4.58019e-05	0.0017891	0.000101522	0.084294	-6.15193e-07	12.1157	0.0107503	14.8778	0.0220007	0.369874	0.0134317	4.24367e-05	0.00194389	0.000126768	0.0706046	-3.90864e-06
12.1876	0.00974806	12.208	0.0179756	0.402202	0.0138701	3.48043e-05	0.00229779	5.46909e-05	0.104682	6.68359e-06	12.1464	0.00712772	11.6223	0.018107	0.436591	0.0125512	3.65086e-05	0.00216002	0.00016111	0.107203	-6.14649e-07	12.1264	0.0136267	14.1244	0.0240482	0.390263	0.0134789	3.43551e-05	0.00196108	0.000191785	0.0734476	2.55537e-06
12.1983	0.00873066	11.8108	0.0180433	0.42974	0.013387	3.54567e-05	0.00128179	0.000118091	0.0908146	-8.45167e-07	12.1571	0.00816121	12.4461	0.0194403	0.429937	0.0131617	2.95508e-05	0.00197953	0.000116663	0.104768	-3.56369e-06	12.137	0.0149241	14.6098	0.0251281	0.385315	0.0134747	4.44977e-05	0.002556	0.000160518	0.0972662	-3.96087e-06
12.209	0.0121392	12.0632	0.0223951	0.426256	0.0142431	3.35993e-05	0.000304382	0.000250121	0.0902232	-8.57857e-07	12.1677	0.00876825	13.1161	0.0190009	0.430815	0.0140327	4.09493e-05	0.00180909	0.000163025	0.113605	-6.22256e-07	12.1477	0.0155547	14.3612	0.021461	0.40384	0.0135215	3.55774e-05	0.00197304	4.83748e-05	0.0805842	-3.96992e-06
12.2197	0.0127948	11.5486	0.0198838	0.421062	0.0142021	3.92921e-05	0.00277561	0.000151432	0.135467	-8.52731e-07	12.1784	0.0129468	13.0902	0.0182903	0.451044	0.0138208	3.47015e-05	0.00183215	0.000210958	0.106244	-3.64142e-06	12.1583	0.0174669	14.045	0.0212848	0.404512	0.0129693	3.52856e-05	0.00176205	0.000143617	0.0825677	-3.93763e-06
12.2304	0.0134024	11.5396	0.0194923	0.420605	0.0140692	3.22578e-05	0.00426627	0.000119257	0.10509	6.64766e-06	12.1891	0.0180839	13.3884	0.0188304	0.434856	0.0148362	3.06702e-05	0.00259839	0.000226447	0.107136	-3.64473e-06	12.169	0.0173619	13.5501	0.0217946	0.394783	0.013289	4.19332e-05	0.000976571	4.76268e-05	0.0924671	8.96985e-06
12.2411	0.0126398	12.4108	0.0226709	0.417598	0.0144839	3.37564e-05	0.00230526	0.000349481	0.110907	-8.43344e-06	12.1997	0.0182208	13.6237	0.0173028	0.435934	0.0145144	3.61529e-05	0.00313861	0.000118051	0.0889952	-6.24473e-07	12.1796	0.0161416	14.2142	0.0205483	0.428807	0.0132496	3.23599e-05	0.00118	9.5964e-05	0.0893342	-6.96101e-07
											12.2104	0.0189393	13.5554	0.0181552	0.425064	0.0146825	2.69952e-05	0.00105011	0.000132089	0.125142	-3.57664e-06	12.1903	0.0194061	13.3477	0.0178285	0.434831	0.0134987	3.40334e-05	0.000975764	9.50768e-05	0.0915705	-6.89926e-07
											12.2211	0.0165929	13.7069	0.0197983	0.435207	0.0143072	3.85761e-05	0.00293062	8.71863e-05	0.128508	-6.20668e-07	12.2009	0.0210141	12.9403	0.0176231	0.429278	0.0139636	3.66352e-05	0.00192184	0.000203826	0.0737817	-3.87126e-06
											12.2317	0.0143046	13.111	0.0198923	0.426099	0.0143487	3.92691e-05	0.00238249	0.000239161	0.126955	-3.60616e-06	12.2115	0.0206599	12.4113	0.0171584	0.429557	0.0136387	4.39537e-05	0.00173005	9.41414e-05	0.0841659	2.50444e-06
											12.2424	0.0134556	13.4057	0.0203722	0.425782	0.0142922	4.22708e-05	0.0022106	0.000134196	0.119556	-6.29758e-07	12.2222	0.0188959	12.8046	0.0178815	0.452634	0.0139778	3.57531e-05	0.00156444	0.000143501	0.0750025	-3.93599e-06
																						12.2328	0.0151288	12.8574	0.0175285	0.456689	0.0147603	3.97971e-05	0.000798185	0.000242518	0.0886019	-7.0572e-07
																						12.2435	0.0156414	12.746	0.019043	0.445964	0.0148513	4.07004e-05	0.002369	9.68595e-05	0.0821328	5.85506e-06
																						12.2541	0.016084	12.956	0.0180475	0.42726	0.0137022	4.94702e-05	0.00136404	0.000142963	0.0826176	2.53584e-06

## Sheet: Raw-mnds1
dist_g1rs		p_g1rs	u_g1rs	sr_g1rs	na_g1rs	ba_g1rs	mg_g1rs	dist_g2rs		p_g2rs	u_g2rs	sr_g2rs	na_g2rs	ba_g2rs	mg_g2rs	dist_g3rs		p_g3rs	u_g3rs	sr_g3rs	na_g3rs	ba_g3rs	mg_g3rs
-0.656475		40.6023	0.152435	107.23	110.358	9.58957	4592.62	-0.619022		34.3321	0.180125	126.651	107.43	10.916	4631.53	-0.515331		37.0357	0.143337	97.1051	162.391	8.20901	4558.9
-0.646497		40.315	0.162051	107.582	115.308	9.84161	4485.88	-0.609029		35.9957	0.184525	131.155	114.428	10.7853	4549.69	-0.505349		37.2242	0.137459	95.6025	166.489	8.01779	4713.28
-0.63652		40.3276	0.166198	107.992	122.735	10.0202	4378.57	-0.599036		37.3271	0.183923	135.15	120.358	10.571	4479.85	-0.495367		36.9052	0.135722	95.3936	167.095	8.03474	4778.49
-0.626542		40.9128	0.159908	108.51	134.891	10.0588	4270.15	-0.589043		38.1625	0.175852	138.383	124.691	10.2321	4427.92	-0.485385		35.5563	0.142388	97.8106	160.614	8.47423	4662.74
-0.616565		41.6686	0.158284	108.243	144.215	10.084	4130.99	-0.57905		38.1766	0.167882	133.467	128.001	9.94321	4281.09	-0.475403		33.3555	0.152201	106.765	154.26	9.00676	4483.28
-0.606587		42.4859	0.15875	107.652	151.99	10.103	3979.17	-0.569058		37.8785	0.160474	126.071	130.195	9.63771	4122.02	-0.465421		30.716	0.163634	119.086	147.971	9.58719	4271.03
-0.596609		42.8073	0.158266	108.085	151.617	10.1126	3868.7	-0.559065		37.1503	0.155174	116.83	129	9.21847	4006.82	-0.455439		28.3087	0.171179	128.305	138.893	9.94365	4039.68
-0.586632		42.4741	0.159458	107.803	148.833	10.1222	3792.22	-0.549072		36.424	0.14899	108.128	133.437	8.91281	3983.75	-0.445457		26.5687	0.177325	137.351	133.187	10.2788	3882.85
-0.576654		41.05	0.163442	106.327	142.03	10.1319	3772.4	-0.539079		35.7061	0.142291	99.8171	141.548	8.68256	4021.2	-0.435475		26.2402	0.180583	146.099	134.694	10.5735	3884.61
-0.566677		38.872	0.168753	106.363	139.993	9.88504	3822.6	-0.529086		36.3668	0.147499	98.8118	146.31	8.6394	4088.83	-0.425493		26.5411	0.1846	151.499	139.883	10.995	3887.63
-0.556699		36.49	0.174162	106.994	140.484	9.56608	3907.17	-0.519093		36.1904	0.150648	101.666	151.195	8.71216	4157.13	-0.415511		27.1803	0.189026	155.099	147.05	11.4846	3891.33
-0.546722		35.4711	0.173257	107.698	150.935	9.67059	4096.11	-0.509101		34.7907	0.150786	110.161	156.261	8.95436	4226.42	-0.405529		28.636	0.194244	154.207	153.449	11.5729	3972.22
-0.536744		34.5213	0.173423	108.167	161.427	9.74863	4201.77	-0.499108		33.4733	0.154136	118.44	154.989	9.23491	4166.68	-0.395547		29.7615	0.201029	153.655	159.592	11.7044	4042.29
-0.526767		33.6723	0.175154	108.291	171.977	9.78798	4185.72	-0.489115		32.2602	0.157934	126.764	153.316	9.55308	4099.56	-0.385565		30.1173	0.211258	154.062	165.201	11.9499	4084.92
-0.516789		32.9913	0.174059	108.36	177.562	9.91082	4150.57	-0.479122		31.3684	0.160525	135.459	155.87	9.97934	4121.39	-0.375583		30.0681	0.215327	150.64	165.103	11.76	4097.17
-0.506812		32.4191	0.172079	108.864	181.439	10.0509	4104.69	-0.469129		30.4536	0.164727	141.602	157.711	10.5703	4106.03	-0.365602		29.7918	0.215939	145.069	161.802	11.3257	4092.37
-0.496834		32.357	0.17065	113.761	184.804	10.0881	4016.69	-0.459136		29.535	0.169982	146.108	159.131	11.2645	4067.72	-0.35562		29.4826	0.212322	145.557	164.094	11.2609	4096.96
-0.486857		32.278	0.169929	120.295	185.595	10.174	3962.65	-0.449143		29.6538	0.17718	150.597	164.085	11.7485	4114.21	-0.345638		29.3285	0.207001	146.022	165.295	11.1261	4097.48
-0.476879		32.1775	0.17012	128.931	183.077	10.3223	3952.26	-0.439151		29.3996	0.182571	152.341	168.3	11.9897	4137.71	-0.335656		29.5375	0.198011	146.005	163.567	10.8026	4087.87
-0.466901		31.7915	0.173648	135.775	182.015	10.3383	3924.93	-0.429158		28.6119	0.185378	150.159	171.458	11.8837	4128.32	-0.325674		30.0325	0.194648	147.61	164.293	10.6846	4120.29
-0.456924		31.4112	0.176799	140.846	180.952	10.2763	3902.11	-0.419165		28.9964	0.186078	148.048	175.566	11.5893	4131.65	-0.315692		30.695	0.194579	150.164	166.454	10.6869	4177.32
-0.446946		31.6301	0.170768	137.019	177.031	9.92677	3944.1	-0.409172		29.4775	0.184499	145.785	178.717	11.287	4125.34	-0.30571		31.4496	0.183898	146.388	162.255	10.1859	4165.97
-0.436969		32.0455	0.164157	130.048	174.556	9.52941	4031.44	-0.399179		29.3182	0.17632	142.895	177.536	11.1159	4072.69	-0.295728		32.2803	0.172776	139.557	158.971	9.62978	4181.29
-0.426991		32.6835	0.15689	119.514	173.718	9.07781	4170.18	-0.389186		29.5801	0.169514	141.835	175.356	10.9154	4027.1	-0.285746		33.2871	0.161633	125.911	158.552	8.98938	4268.46
-0.417014		33.4299	0.14929	111.517	170.07	8.76386	4258.7	-0.379193		30.0918	0.163587	141.855	172.441	10.6922	3985.56	-0.275764		34.195	0.144817	115.44	159.444	8.51535	4366.15
-0.407036		34.0545	0.142452	105.157	165.784	8.54055	4323.63	-0.369201		29.7003	0.158884	137.654	162.677	10.2052	3921.58	-0.265782		35.0424	0.124539	106.907	161.136	8.14288	4470.25
-0.397059		33.8867	0.140134	104.479	161.56	8.6351	4323.85	-0.359208		29.5897	0.155168	131.868	154.389	9.71057	3905.28	-0.2558		34.2944	0.125149	100.235	154.383	8.02604	4429.87
-0.387081		33.5682	0.140842	104.115	157.025	8.72508	4267.45	-0.349215		29.8723	0.152836	123.863	148.167	9.2053	3955.74	-0.245818		33.2413	0.127685	95.7827	146.467	7.96191	4342.28
-0.377104		33.0989	0.144576	104.065	152.18	8.81051	4154.42	-0.339222		29.8329	0.143475	115.479	142.77	8.78707	3991.93	-0.235836		31.6184	0.132392	96.7632	136.691	7.99888	4152.95
-0.367126		32.7686	0.14814	103.54	152.824	8.83	4116.51	-0.329229		29.9779	0.133508	107.618	139.202	8.45632	4037.99	-0.225854		30.9692	0.143016	97.1795	128.034	8.15502	4014.74
-0.357149		32.6105	0.15243	102.784	154.886	8.83609	4112.32	-0.319236		31.0381	0.126973	101.931	141.516	8.36874	4130.67	-0.215872		30.9398	0.157405	97.2366	120.09	8.387	3909.06
-0.347171		33.087	0.159999	101.41	158.685	8.83699	4194	-0.309244		31.9622	0.129882	101.224	146.537	8.5216	4208.27	-0.20589		33.5841	0.173813	100.357	125.148	8.88341	3981.06
-0.337194		33.6884	0.163771	101.566	163.93	8.93106	4305.42	-0.299251		32.8068	0.138937	103.729	153.258	8.82858	4275	-0.195908		36.1707	0.189512	103.452	130.888	9.40243	4054.69
-0.327216		34.4	0.164194	103.072	170.449	9.10736	4443.1	-0.289258		33.8389	0.164569	113.646	161.764	9.44711	4265.44	-0.185926		38.1532	0.202963	105.964	136.279	9.93782	4102.86
-0.317238		35.3648	0.16278	104.551	175.33	9.14823	4492.44	-0.279265		34.1832	0.182898	123.349	169.013	9.9753	4233.05	-0.175944		38.8938	0.206783	106.123	140.603	9.9977	4080.71
-0.307261		36.0632	0.159732	105.722	179.269	9.18436	4495.41	-0.269272		33.585	0.19122	132.759	174.539	10.3797	4169.39	-0.165963		38.811	0.204217	104.721	144.219	9.74231	4011.94
-0.297283		35.6809	0.151785	105.812	180.679	9.27261	4377.88	-0.259279		33.0559	0.191903	139.908	173.577	10.5252	4033.73	-0.155981		36.1054	0.198067	105.328	149.125	9.78173	3973.74
-0.287306		34.7208	0.15363	107.527	178.054	9.42615	4228.56	-0.249286		32.5349	0.188687	144.896	171.413	10.5746	3902.67	-0.145999		33.4569	0.192398	107.873	153.371	9.85224	3940.14
-0.277328		33.3115	0.163092	110.505	172.289	9.63045	4054.51	-0.239294		31.9904	0.177658	144.085	169.925	10.4841	3841.24	-0.136017		31.5155	0.18883	115.477	155.485	9.94921	3913.2
-0.267351		30.0087	0.178549	112.673	152.045	9.77276	3773.23	-0.229301		32.2942	0.172202	142.476	169.052	10.4477	3834.39	-0.126035		30.1163	0.194021	125.772	160.515	10.5258	3964.66
-0.257373		26.7973	0.194001	114.466	130.318	9.88934	3498.65	-0.219308		33.0914	0.170009	140.23	168.498	10.4367	3861.33	-0.116053		29.0915	0.205262	137.926	167.56	11.4335	4070.28
-0.247396		24.4472	0.207577	115.388	108.633	9.94798	3277.44	-0.209315		33.3119	0.164796	132.103	166.083	10.1615	3927.33	-0.106071		29.4763	0.207413	147.275	169.964	11.8157	4094.29
-0.237418		24.0439	0.210485	113.208	95.2384	9.75138	3143.92	-0.199322		33.7499	0.163767	124.657	164.996	9.9646	4024.06	-0.0960889		30.0511	0.20706	154.433	173.065	12.1112	4128.74
-0.227441		24.9724	0.206095	108.907	87.5164	9.38015	3070.39	-0.189329		34.4795	0.168348	118.124	165.688	9.8727	4162.01	-0.0861069		30.8338	0.201563	155.784	179.416	12.2817	4214.9
-0.217463		28.8115	0.186137	104.815	101.363	9.11143	3285.68	-0.179337		35.8706	0.173503	110.626	165.673	9.66716	4174.95	-0.076125		31.2712	0.190275	153.586	181.461	11.9684	4228.6
-0.207486		32.637	0.169502	100.315	116.785	8.77184	3509.67	-0.169344		37.6646	0.177526	104.193	166.685	9.46881	4181.6	-0.066143		31.4604	0.174822	148.836	180.41	11.3071	4190.19
-0.197508		35.9317	0.164011	94.7374	132.558	8.23368	3706.72	-0.159351		40.3526	0.177339	102.018	171.649	9.37403	4254.31	-0.0561611		31.3046	0.165115	138.366	177.848	10.6562	4197.19
-0.18753		38.3669	0.159546	92.4364	143.86	8.03887	3835.6	-0.149358		42.2009	0.16831	99.9433	170.894	9.21858	4218.44	-0.0461791		31.1201	0.155774	127.548	174.249	9.98681	4221.86
[truncated: 3,390 more rows]

## Sheet: Raw-labs1
dist_1A_mm	Al_1A	Ba_1A	Sr_1A	Mg_1A	P_1A	U_1A	Na_1A	dist_1B_mm	Al_Ca1B	Ba_Ca1B	Sr_Ca1B	Mg_Ca1B	P_Ca1B	U_Ca1B	Na_Ca1B	* concs are in mmol/mol (molar ratio to CaCO3)
[truncated: 3,736 more rows]

[truncated: 10 more sheets: interpolated-LABS1-cracks-clean, interpLABS1-norm, interoMNDS1-ppmtonorm, interpYDS2-ppmtonorm, Age-depth , 20thC-YDS2-resampled, 20thC-MNDS1-resampled, 20thC-LABS1-resampled, CWB, Sheet5]
